# Supplementary material for: HK2 knockdown is associated with context-dependent inflammatory and angiogenesis-related transcriptional programmes in glioblastoma cells
Source: Front Immunol. 2026 Jun 16;17:1842240. doi: 10.3389/fimmu.2026.1842240 (PMC13316742; doi:10.3389/fimmu.2026.1842240)
Supplement: Supplementary file 2 [file Table1.xlsx]

## Sheet: Sheet1
#ID	Differentially expressed gene	FDR padj value	log2FC
ENSG00000140526	ABHD2	2.37e-20	0.64177
ENSG00000154175	ABI3BP	6.66e-17	0.58447
ENSG00000284681	AC007240.1	0.00252934	-1.73305
ENSG00000285188	AC008397.2	9.23e-28	-0.719835
ENSG00000260729	AC009690.1	0.000246939	0.923831
ENSG00000258461	AC012651.1	0.0150096	-1.10496
ENSG00000257390	AC023055.1	3.79e-27	6.5989
ENSG00000284461	AC027644.4	0.0281331	-1.2598
ENSG00000250644	AC068580.4	0.0159991	-1.75047
ENSG00000284512	AC092718.8	0.029089	-0.950721
ENSG00000272772	AC104109.3	1.49e-12	-8.13868
ENSG00000264668	AC138696.1	7.23e-08	-9.0919
ENSG00000144476	ACKR3	9.71e-13	-0.699984
ENSG00000151388	ADAMTS12	4.37e-16	0.723872
ENSG00000158859	ADAMTS4	1.51e-09	-0.692841
ENSG00000154736	ADAMTS5	1.14e-28	0.910209
ENSG00000148926	ADM	3.1e-34	-0.606889
ENSG00000139154	AEBP2	2.64e-16	-0.661728
ENSG00000140057	AK7	0.00181841	-0.846693
ENSG00000166971	AKTIP	7.73e-09	-0.584896
ENSG00000256500	AL139300.1	5.74e-07	-1.48944
ENSG00000184254	ALDH1A3	1.39e-122	-1.24903
ENSG00000179148	ALOXE3	6.05e-05	-0.87537
ENSG00000145020	AMT	7.32e-05	-1.2501
ENSG00000154188	ANGPT1	9.32e-18	0.917516
ENSG00000167772	ANGPTL4	1.61e-109	-1.5499
ENSG00000145700	ANKRD31	0.0133228	1.22694
ENSG00000139645	ANKRD52	1.55e-16	0.729323
ENSG00000171714	ANO5	0.00119067	-0.7792
ENSG00000265190	ANXA8	9.61e-08	-0.825165
ENSG00000264230	ANXA8L1	5.63e-13	-0.936764
ENSG00000152056	AP1S3	0.000546054	0.730541
ENSG00000178878	APOLD1	7.16e-23	-1.00154
ENSG00000103569	AQP9	2.72e-16	0.598905
ENSG00000179361	ARID3B	0.00105966	-0.629419
ENSG00000146476	ARMT1	1.18e-18	-0.699576
ENSG00000117407	ARTN	3.76e-12	-0.783862
ENSG00000272899	ATP6V1FNB	1.43e-09	0.58089
ENSG00000214654	B3GNT10	0.00148203	0.622574
ENSG00000174684	B4GAT1	1.36e-19	-0.667974
ENSG00000140379	BCL2A1	2.3e-08	-1.21369
ENSG00000106635	BCL7B	2.21e-16	-0.655367
ENSG00000178409	BEND3	0.0186954	0.668966
ENSG00000162373	BEND5	0.0066302	-0.657779
ENSG00000134107	BHLHE40	1.67e-25	-0.603336
ENSG00000187479	C11orf96	0.0146381	-0.683462
ENSG00000174206	C12orf66	0.000653196	0.640472
ENSG00000228486	C2orf92	0.0402606	-0.831093
ENSG00000067191	CACNB1	5.46e-06	-0.610409
ENSG00000128595	CALU	1.09e-63	0.898893
ENSG00000111530	CAND1	6.84e-39	-0.740474
ENSG00000159753	CARMIL2	0.0016083	-0.812635
ENSG00000165806	CASP7	6.2e-12	-0.89963
ENSG00000103021	CCDC113	0.000355734	0.880472
ENSG00000159214	CCDC24	0.00246093	-0.584339
ENSG00000115009	CCL20	6.01e-17	-0.735427
ENSG00000277632	CCL3	2.66e-08	-0.762897
ENSG00000276085	CCL3L1	0.0211272	-0.808437
ENSG00000112576	CCND3	1.53e-17	0.732767
ENSG00000138764	CCNG2	2.61e-20	-0.606459
ENSG00000117266	CDK18	3.22e-11	-0.816396
ENSG00000129355	CDKN2D	5.28e-54	-2.09853
ENSG00000163624	CDS1	0.000945781	0.704806
ENSG00000172292	CERS6	1.34e-53	-0.903771
ENSG00000175264	CHST1	0.000522187	-0.914783
ENSG00000110852	CLEC2B	8.3e-19	-0.945704
ENSG00000162377	COA7	4.9e-06	0.633541
ENSG00000182871	COL18A1	0.0316578	0.786029
ENSG00000128510	CPA4	3.32e-18	0.612001
ENSG00000160917	CPSF4	6.91e-19	-0.853974
ENSG00000143320	CRABP2	4.99e-09	-0.887853
ENSG00000182578	CSF1R	4.51e-07	-0.598477
ENSG00000164400	CSF2	3.97e-30	-0.944852
ENSG00000269096	CT45A3	0.0016976	-1.32649
ENSG00000228836	CT45A5	0.000145677	0.673739
ENSG00000163734	CXCL3	1.67e-18	-0.897823
ENSG00000163735	CXCL5	1.32e-15	-0.599835
ENSG00000169429	CXCL8	2.77e-55	-0.841353
ENSG00000140465	CYP1A1	0.00642693	0.689368
ENSG00000130649	CYP2E1	0.0387555	-0.976191
ENSG00000146122	DAAM2	0.0043704	0.958125
ENSG00000146966	DENND2A	0.0356997	-1.07214
ENSG00000165507	DEPP1	1.89e-47	-1.08037
ENSG00000100612	DHRS7	2.6e-15	-0.60418
ENSG00000154511	DIPK1A	1.01e-06	-0.633666
ENSG00000107984	DKK1	0.000147583	1.39215
ENSG00000115844	DLX2	0.0100139	-0.627428
ENSG00000170946	DNAJC24	4.57e-10	-0.643998
ENSG00000113657	DPYSL3	2.98e-16	0.633521
ENSG00000112242	E2F3	5.61e-13	-0.74981
ENSG00000105246	EBI3	1.99e-07	-0.593349
ENSG00000102189	EEA1	4.53e-21	0.727408
ENSG00000118894	EEF2KMT	0.026855	0.598925
ENSG00000184349	EFNA5	1.69e-11	-0.639106
ENSG00000129521	EGLN3	3.51e-25	-0.897423
ENSG00000120738	EGR1	8.72e-24	-0.804845
ENSG00000122877	EGR2	6.35e-19	-0.68463
ENSG00000179388	EGR3	0.0211272	-1.09403
ENSG00000135373	EHF	0.0435036	-0.903355
ENSG00000163435	ELF3	1.63e-05	-0.678464
ENSG00000166897	ELFN2	0.0421025	-0.694401
ENSG00000151023	ENKUR	3.61e-06	-0.789513
ENSG00000116016	EPAS1	2.35e-52	-0.798324
ENSG00000145242	EPHA5	0.0121099	0.597363
ENSG00000116285	ERRFI1	5.43e-56	-1.01248
ENSG00000185862	EVI2B	1.43e-11	-0.646152
ENSG00000117525	F3	2.32e-58	-0.956921
ENSG00000274791	F8A2	9e-13	-3.07124
ENSG00000035141	FAM136A	5.18e-62	-1.47971
ENSG00000164125	FAM198B	0.00854822	0.675497
ENSG00000196227	FAM217B	1.27e-09	0.60181
ENSG00000105058	FAM32A	1.33e-44	-0.969056
ENSG00000185112	FAM43A	0.00358266	-0.923414
ENSG00000133477	FAM83F	0.00522805	-1.134
ENSG00000153558	FBXL2	0.0424763	-0.58432
ENSG00000156804	FBXO32	6.33e-21	0.674891
ENSG00000204923	FBXO48	1.67e-05	-1.00678
ENSG00000132185	FCRLA	3.82e-06	-0.594055
ENSG00000102466	FGF14	2.06e-07	0.704018
ENSG00000138685	FGF2	1.15e-122	-1.2857
ENSG00000102531	FNDC3A	5.54e-37	-0.878182
ENSG00000170345	FOS	0.0221501	-1.19891
ENSG00000125740	FOSB	7.52e-06	-0.868233
ENSG00000196371	FUT4	0.0102666	-0.612195
ENSG00000174804	FZD4	0.0395942	-0.580272
ENSG00000123689	G0S2	0.000131808	-0.608963
ENSG00000131386	GALNT15	0.0495202	0.679771
ENSG00000215644	GCGR	0.0366619	-0.622575
ENSG00000140297	GCNT3	6.9e-13	0.877825
ENSG00000176928	GCNT4	0.0220135	-0.923765
ENSG00000125965	GDF5	6.96e-27	0.884527
ENSG00000131095	GFAP	0.000532327	-1.17816
ENSG00000099998	GGT5	0.00895431	0.583488
ENSG00000124767	GLO1	2.25e-21	-0.723646
ENSG00000060558	GNA15	0.000328549	-0.889552
ENSG00000114450	GNB4	1.04e-18	-0.654017
ENSG00000278662	GOLGA6L10	0.00331759	-0.728477
ENSG00000047932	GOPC	1.2e-16	0.593719
ENSG00000138678	GPAT3	2.78e-29	-1.27225
ENSG00000152749	GPR180	7.69e-42	-1.02896
ENSG00000139572	GPR84	1.1e-15	-0.91378
ENSG00000141449	GREB1L	0.00536957	0.755378
ENSG00000105447	GRWD1	1.67e-07	0.631886
ENSG00000186088	GSAP	1.28e-12	-0.657387
ENSG00000138867	GUCD1	3.32e-52	-0.938229
ENSG00000151233	GXYLT1	1.82e-22	-0.630921
ENSG00000163041	H3F3A	4.15e-22	0.733455
ENSG00000182782	HCAR2	1.51e-12	-0.931709
ENSG00000255398	HCAR3	1.07e-13	-1.05027
ENSG00000101336	HCK	1.8e-09	-0.808376
ENSG00000135245	HILPDA	2.11e-71	-1.12185
ENSG00000124635	HIST1H2BJ	0.0142545	-0.660795
ENSG00000159399	HK2	1.06e-154	-2.45888
ENSG00000164104	HMGB2	7.26e-29	-0.674444
ENSG00000198157	HMGN5	2.86e-11	-1.73375
ENSG00000224578	HNRNPA1P48	3.02e-08	-0.986804
ENSG00000169271	HSPB3	0.00396363	-0.714501
ENSG00000173641	HSPB7	1.74e-05	-1.40754
ENSG00000102468	HTR2A	0.033791	1.02887
ENSG00000105371	ICAM4	0.00218404	-1.51509
ENSG00000125968	ID1	6.33e-21	-0.627869
ENSG00000115738	ID2	6.56e-27	-0.834755
ENSG00000137331	IER3	5.57e-30	-0.779765
ENSG00000185745	IFIT1	0.000304581	-0.711746
ENSG00000244242	IFITM10	0.0153882	0.99305
ENSG00000146678	IGFBP1	9.88e-11	-1.43049
ENSG00000146674	IGFBP3	7.33e-16	-1.6662
ENSG00000095752	IL11	3.2e-20	-0.830284
ENSG00000115008	IL1A	3.52e-63	-1.23963
ENSG00000125538	IL1B	1.92e-47	-0.725154
ENSG00000104998	IL27RA	7.18e-06	-0.772434
ENSG00000008517	IL32	5.75e-06	-0.724906
ENSG00000136244	IL6	1.51e-32	-0.650328
ENSG00000185133	INPP5J	0.0219303	-1.02555
ENSG00000188916	INSYN2	0.000687314	0.684097
ENSG00000113263	ITK	1.55e-09	1.18609
ENSG00000101384	JAG1	6.58e-20	0.699407
ENSG00000123700	KCNJ2	4.03e-16	0.951697
ENSG00000213859	KCTD11	1.12e-11	-0.605343
ENSG00000180332	KCTD4	5.44e-19	0.659798
ENSG00000235750	KIAA0040	0.0402606	-0.756076
ENSG00000257093	KIAA1147	5.15e-32	-1.00897
ENSG00000149633	KIAA1755	0.0308501	-0.832657
ENSG00000164627	KIF6	0.000556521	1.55731
ENSG00000102554	KLF5	7.54e-12	-0.668029
ENSG00000171346	KRT15	0.000620066	-0.855477
ENSG00000170454	KRT75	0.00653403	0.701806
ENSG00000112769	LAMA4	2.38e-43	0.944231
ENSG00000161813	LARP4	4.09e-20	0.582784
ENSG00000136490	LIMD2	0.0411404	-0.800313
ENSG00000187772	LIN28B	0.00822565	0.862559
ENSG00000148943	LIN7C	8.84e-17	-0.68883
ENSG00000113083	LOX	2.88e-23	-0.689848
ENSG00000163428	LRRC58	1.99e-27	0.631943
ENSG00000163818	LZTFL1	6.74e-20	0.779299
ENSG00000065559	MAP2K4	2.88e-11	0.58225
ENSG00000280987	MATR3	1.91e-10	1.86078
ENSG00000015479	MATR3	0.00145173	-0.881983
ENSG00000140943	MBTPS1	7.59e-34	0.695394
ENSG00000103313	MEFV	0.000199163	-0.93538
ENSG00000106484	MEST	1.11e-22	1.36048
ENSG00000105976	MET	5.76e-133	1.30545
ENSG00000137463	MGARP	0.00735971	-0.618027
ENSG00000151611	MMAA	0.00689872	0.58578
ENSG00000100985	MMP9	9.39e-08	-0.966744
ENSG00000164172	MOCS2	4.18e-53	-1.13893
ENSG00000179826	MRGPRX3	0.011913	-0.820918
ENSG00000174099	MSRB3	2.74e-15	0.889607
ENSG00000065911	MTHFD2	1.82e-32	-0.79398
ENSG00000198695	MT-ND6	0.02029	-0.955078
ENSG00000144821	MYH15	0.00302939	-0.61243
ENSG00000188211	NCR3LG1	2.1e-07	0.668027
ENSG00000103154	NECAB2	0.0169528	-0.663795
ENSG00000143217	NECTIN4	0.0227516	-0.617721
ENSG00000151414	NEK7	1.82e-08	-0.581758
ENSG00000204099	NEU4	0.00479747	-0.625801
ENSG00000163293	NIPAL1	0.0339866	-0.616164
ENSG00000162711	NLRP3	8.15e-28	-0.919177
ENSG00000141458	NPC1	2.35e-38	0.640394
ENSG00000274810	NPHP3-ACAD11	0.0121463	-0.852671
ENSG00000123358	NR4A1	0.00137635	-0.696303
ENSG00000116833	NR5A2	0.00148519	-1.13486
ENSG00000154146	NRGN	0.02236	-0.582013
ENSG00000119900	OGFRL1	4.38e-20	-0.59329
ENSG00000165312	OTUD1	2.75e-07	-0.645747
ENSG00000164164	OTUD4	1.08e-20	-0.632037
ENSG00000159339	PADI4	3.31e-05	-0.580346
ENSG00000180370	PAK2	5.04e-37	-0.847576
ENSG00000160781	PAQR6	0.0463672	-0.776274
ENSG00000183570	PCBP3	4.41e-06	-0.638229
ENSG00000204970	PCDHA1	0.000301	1.27376
ENSG00000081853	PCDHGA2	1.7e-05	1.42151
ENSG00000254122	PCDHGB7	8.24e-09	-1.11566
ENSG00000186472	PCLO	1.25e-05	0.602347
ENSG00000099139	PCSK5	1.23e-05	-0.666789
ENSG00000160613	PCSK7	7.22e-16	0.614186
ENSG00000105650	PDE4C	8.2e-15	-0.679495
ENSG00000113448	PDE4D	8.77e-18	-0.690356
ENSG00000110435	PDHX	3.94e-12	-0.660873
ENSG00000261371	PECAM1	0.00137635	-0.743638
ENSG00000124102	PI3	0.0105944	-0.653909
ENSG00000234465	PINLYP	0.000498059	-0.634901
ENSG00000166473	PKD1L2	0.00836069	0.585489
ENSG00000153404	PLEKHG4B	5.58e-21	-2.28493
ENSG00000146278	PNRC1	2.3e-43	-0.897054
ENSG00000102312	PORCN	2.51e-11	-0.582516
ENSG00000109819	PPARGC1A	2.68e-09	1.03767
ENSG00000155846	PPARGC1B	0.00249691	0.686069
ENSG00000127125	PPCS	9.17e-13	-1.14887
ENSG00000163590	PPM1L	0.00108596	0.732721
ENSG00000027075	PRKCH	6.56e-15	-0.873725
ENSG00000100764	PSMC1	1.34e-86	-1.20907
ENSG00000180822	PSMG4	0.00243881	0.632825
ENSG00000121390	PSPC1	2.2e-08	-0.624398
ENSG00000159335	PTMS	6.95e-12	-0.657176
ENSG00000112245	PTP4A1	4.55e-15	-0.707917
ENSG00000110536	PTPMT1	9.02e-24	1.30104
ENSG00000152104	PTPN14	8.72e-22	0.740727
ENSG00000171813	PWWP2B	0.0042898	0.609133
ENSG00000155893	PXYLP1	1.44e-16	-0.888758
ENSG00000141542	RAB40B	0.0319776	-0.9225
ENSG00000168214	RBPJ	2.83e-28	0.635026
ENSG00000080298	RFX3	2.01e-10	-0.868741
ENSG00000159496	RGL4	5.8e-09	1.17603
ENSG00000116741	RGS2	7.69e-07	-0.949822
ENSG00000161939	RNASEK-C17orf49	0.0460777	-0.848459
ENSG00000215472	RPL17-C18orf32	1.16e-10	-12.2558
ENSG00000146374	RSPO3	2.46e-51	1.13393
ENSG00000187634	SAMD11	0.00883513	-0.795397
ENSG00000047634	SCML1	1.26e-20	-0.816584
ENSG00000124145	SDC4	1.06e-153	-1.36367
ENSG00000071537	SEL1L	6.93e-32	0.631963
ENSG00000082684	SEMA5B	0.0154222	-0.849904
ENSG00000137872	SEMA6D	0.00232741	-1.08739
ENSG00000165953	SERPINA12	0.000514623	-1.6811
ENSG00000170099	SERPINA6	7.1e-06	-0.642235
ENSG00000170054	SERPINA9	1.81e-05	-1.2428
ENSG00000197632	SERPINB2	9.04e-30	-0.638635
ENSG00000099937	SERPIND1	0.000120988	-0.913705
ENSG00000197019	SERTAD1	1.24e-12	-0.61944
ENSG00000164023	SGMS2	3.37e-14	-0.633685
ENSG00000104611	SH2D4A	2.53e-07	-0.584142
ENSG00000189410	SH2D5	2.34e-05	1.07648
ENSG00000141985	SH3GL1	4.79e-22	-0.656167
ENSG00000101307	SIRPB1	0.0112295	-0.90781
ENSG00000108932	SLC16A6	8.1e-28	-0.821023
ENSG00000173638	SLC19A1	4.71e-10	0.894475
ENSG00000100372	SLC25A17	6.09e-25	-0.955707
ENSG00000160785	SLC25A44	1.7e-58	-1.42561
ENSG00000197506	SLC28A3	0.0444178	1.04717
ENSG00000160326	SLC2A6	3.69e-08	-0.627479
ENSG00000123643	SLC36A1	1e-19	1.05529
ENSG00000022567	SLC45A4	0.0129427	0.706756
ENSG00000196517	SLC6A9	0.0391023	-0.619068
ENSG00000103257	SLC7A5	6.19e-21	-0.657287
ENSG00000101187	SLCO4A1	2.76e-28	-0.783889
ENSG00000167208	SNX20	0.0017124	-1.05658
ENSG00000133104	SPART	7.81e-37	-0.875906
ENSG00000167778	SPRYD3	1.43e-11	-0.594956
ENSG00000172296	SPTLC3	2.47e-23	0.734664
ENSG00000196935	SRGAP1	1.26e-09	0.614527
ENSG00000182934	SRPRA	7.67e-64	0.969207
ENSG00000115525	ST3GAL5	5.61e-06	-0.859943
ENSG00000101638	ST8SIA5	1.44e-32	-1.76294
ENSG00000141750	STAC2	1.24e-08	-0.692928
ENSG00000214530	STARD10	0.000368811	-0.665556
ENSG00000112079	STK38	9.5e-09	-0.593674
ENSG00000254995	STX16-NPEPL1	0.00468858	1.14458
ENSG00000116266	STXBP3	2.32e-20	-0.595815
ENSG00000101463	SYNDIG1	2.11e-07	-0.662674
ENSG00000171992	SYNPO	3.25e-56	-0.843468
ENSG00000164674	SYTL3	2.13e-15	-0.795346
ENSG00000169762	TAPT1	7.23e-36	0.990447
ENSG00000177565	TBL1XR1	4.57e-24	0.59272
ENSG00000151575	TEX9	9.19e-09	-0.83502
ENSG00000163235	TGFA	5.27e-63	-0.952289
ENSG00000120708	TGFBI	0.000135222	-0.599373
ENSG00000106829	TLE4	5.49e-10	-0.686205
ENSG00000166822	TMEM170A	4.55e-09	-0.586037
ENSG00000184584	TMEM173	0.00326945	-0.643238
ENSG00000170088	TMEM192	1.43e-13	0.602091
ENSG00000164484	TMEM200A	0.0392438	-0.718037
ENSG00000134490	TMEM241	8.38e-11	1.0145
ENSG00000136842	TMOD1	0.00735311	-0.59582
ENSG00000232810	TNF	0.0135778	-1.11728
ENSG00000145779	TNFAIP8	2.66e-21	-0.688405
ENSG00000164761	TNFRSF11B	4.28e-05	1.05049
ENSG00000028137	TNFRSF1B	3.76e-31	-0.685882
ENSG00000049249	TNFRSF9	2.98e-16	-1.15978
ENSG00000125735	TNFSF14	2.71e-11	-0.778757
ENSG00000090905	TNRC6A	8.22e-20	0.580934
ENSG00000173726	TOMM20	2.44e-44	0.757409
ENSG00000115993	TRAK2	1.09e-24	-0.614603
ENSG00000065308	TRAM2	9.91e-26	0.640198
ENSG00000107614	TRDMT1	9.04e-06	0.616229
ENSG00000124731	TREM1	2.06e-20	-0.724592
ENSG00000183479	TREX2	4.87e-05	1.04702
ENSG00000142185	TRPM2	1.47e-08	-1.43609
ENSG00000187688	TRPV2	0.0183779	0.644313
ENSG00000102804	TSC22D1	1.59e-42	-0.735993
ENSG00000117472	TSPAN1	0.00434852	-0.601395
ENSG00000155158	TTC39B	0.00119571	-0.61421
ENSG00000265972	TXNIP	7.06e-10	-0.956106
ENSG00000078140	UBE2K	1.63e-14	-0.585363
ENSG00000145040	UCN2	8.62e-20	-0.77424
ENSG00000174607	UGT8	1.34e-15	-0.724292
ENSG00000100024	UPB1	0.049293	-0.941018
ENSG00000109189	USP46	1.91e-21	-0.905015
ENSG00000115652	UXS1	1.42e-67	-1.1596
ENSG00000144560	VGLL4	4.05e-17	0.594544
ENSG00000150627	WDR17	7.96e-16	1.1922
ENSG00000160193	WDR4	6.44e-05	0.734414
ENSG00000064205	WISP2	0.00566972	0.842921
ENSG00000127337	YEATS4	9.77e-09	-0.706988
ENSG00000257315	ZBED6	1.72e-113	-1.24729
ENSG00000126804	ZBTB1	2.55e-27	-0.628851
ENSG00000058673	ZC3H11A	5.75e-80	1.38182
ENSG00000247315	ZCCHC3	1.11e-06	0.691068
ENSG00000188629	ZNF177	0.000359798	1.41423
ENSG00000172466	ZNF24	1.34e-18	-0.601682
ENSG00000171467	ZNF318	2.75e-09	-0.613304
ENSG00000161642	ZNF385A	8.94e-37	-0.991784
ENSG00000270011	ZNF559-ZNF177	7.39e-08	-2.17503
ENSG00000180233	ZNRF2	6.12e-14	-0.815304
