# Supplementary material for: HK2 knockdown is associated with context-dependent inflammatory and angiogenesis-related transcriptional programmes in glioblastoma cells
Source: Front Immunol. 2026 Jun 16;17:1842240. doi: 10.3389/fimmu.2026.1842240 (PMC13316742; doi:10.3389/fimmu.2026.1842240)
Supplement: Supplementary file 3 [file Table2.xlsx]

## Sheet: Sheet1
#ID	Differentially expressed gene	FDR padj value	log2FC
ENSG00000023839	ABCC2	0.00475319	0.684897
ENSG00000160179	ABCG1	0.00295834	-0.838529
ENSG00000158201	ABHD3	2.01e-06	0.674034
ENSG00000100439	ABHD4	6.93e-42	1.50062
ENSG00000248751	AC004997.1	0.0339741	-0.606791
ENSG00000285238	AC006064.6	1.54e-16	-5.60962
ENSG00000258881	AC007040.2	3.46e-20	1.56548
ENSG00000267335	AC008687.1	0.0123689	-1.36849
ENSG00000278500	AC009336.2	0.000250176	-0.932267
ENSG00000269242	AC010422.3	0.00110268	-0.749613
ENSG00000261611	AC010547.4	0.0358408	-0.88265
ENSG00000256206	AC018523.2	0.0409398	1.15278
ENSG00000260342	AC138811.2	1.65e-10	-2.21843
ENSG00000100412	ACO2	6.32e-11	0.697941
ENSG00000112304	ACOT13	2.15e-05	0.602735
ENSG00000114948	ADAM23	2.31e-07	0.620979
ENSG00000042980	ADAM28	0.00665281	0.722903
ENSG00000154734	ADAMTS1	9.44e-10	0.93504
ENSG00000151388	ADAMTS12	6.95e-06	0.711
ENSG00000162104	ADCY9	1.92e-05	-0.651853
ENSG00000164393	ADGRF2	0.0182206	1.30312
ENSG00000130706	ADRM1	3.99e-07	0.782728
ENSG00000139154	AEBP2	6.82e-06	-0.76787
ENSG00000157510	AFAP1L1	0.000589117	-0.677162
ENSG00000144891	AGTR1	0.0192765	1.4403
ENSG00000063438	AHRR	0.0380502	-0.685085
ENSG00000042286	AIFM2	1.04e-16	0.973401
ENSG00000129474	AJUBA	1.04e-06	-0.617232
ENSG00000162433	AK4	0.000435585	-0.645209
ENSG00000131016	AKAP12	6.3e-07	0.7283
ENSG00000198074	AKR1B10	5.18e-08	1.06272
ENSG00000196139	AKR1C3	1.47e-07	0.841242
ENSG00000258790	AL121594.1	6.07e-06	0.816292
ENSG00000285245	AL162417.1	2.89e-18	-4.09004
ENSG00000285991	AL355312.5	1.31e-22	-1.90491
ENSG00000285130	AL358113.1	0.0135875	1.29121
ENSG00000184254	ALDH1A3	4.33e-10	-1.05979
ENSG00000239382	ALKBH6	7.57e-10	1.18201
ENSG00000174945	AMZ1	0.00831964	-1.48585
ENSG00000132623	ANKEF1	2.72e-10	0.773617
ENSG00000186352	ANKRD37	0.0323316	-0.848449
ENSG00000138279	ANXA7	5.42e-08	0.617601
ENSG00000103723	AP3B2	0.00139106	0.725419
ENSG00000134262	AP4B1	2.79e-08	0.722425
ENSG00000242802	AP5Z1	2.2e-07	0.622208
ENSG00000149089	APIP	3.82e-05	-0.600406
ENSG00000179750	APOBEC3B	7.85e-07	-0.68699
ENSG00000100342	APOL1	7.59e-18	0.997295
ENSG00000128335	APOL2	1.41e-17	0.997151
ENSG00000155008	APOOL	1.02e-12	0.885818
ENSG00000240583	AQP1	0.0158903	-0.871644
ENSG00000165272	AQP3	0.0120183	1.23648
ENSG00000146376	ARHGAP18	4.99e-08	-0.72167
ENSG00000134909	ARHGAP32	2e-13	1.05318
ENSG00000130762	ARHGEF16	0.0128026	-0.616199
ENSG00000111875	ASF1A	2.13e-06	0.646446
ENSG00000070669	ASNS	4.37e-07	-0.710908
ENSG00000101844	ATG4A	6.28e-07	0.69507
ENSG00000198513	ATL1	1.19e-05	0.677056
ENSG00000168874	ATOH8	0.0030956	-1.41522
ENSG00000033627	ATP6V0A1	9.18e-10	0.782931
ENSG00000114573	ATP6V1A	0.000189831	0.615848
ENSG00000054793	ATP9A	5.78e-07	0.676811
ENSG00000162630	B3GALT2	5.89e-05	0.857679
ENSG00000183778	B3GALT5	7.47e-05	-0.629646
ENSG00000135454	B4GALNT1	7.39e-20	1.08023
ENSG00000182272	B4GALNT4	9.84e-06	-0.874117
ENSG00000174684	B4GAT1	4.89e-08	-0.700664
ENSG00000105393	BABAM1	4.31e-10	0.735923
ENSG00000105327	BBC3	0.0360063	-0.698044
ENSG00000140463	BBS4	2.43e-06	0.613467
ENSG00000123095	BHLHE41	2.04e-06	0.641357
ENSG00000135127	BICDL1	0.00095554	0.928165
ENSG00000023445	BIRC3	9.44e-20	1.03056
ENSG00000196072	BLOC1S2	3.83e-05	0.638294
ENSG00000090013	BLVRB	1.61e-07	0.603436
ENSG00000104081	BMF	9.44e-10	-0.74041
ENSG00000261740	BOLA2-SMG1P6	0.026901	-0.584601
ENSG00000104221	BRF2	2.36e-13	1.14411
ENSG00000168000	BSCL2	2.21e-07	0.64036
ENSG00000160058	BSDC1	2.56e-10	0.703407
ENSG00000133639	BTG1	1.22e-05	-0.65664
ENSG00000026950	BTN3A1	2.53e-05	0.63148
ENSG00000180425	C11orf71	0.049285	0.787205
ENSG00000186897	C1QL4	4.41e-07	-0.752372
ENSG00000182326	C1S	1.02e-12	0.813027
ENSG00000204128	C2orf72	0.0229963	-0.640588
ENSG00000171860	C3AR1	0.0137686	-0.690585
ENSG00000205129	C4orf47	0.0312133	-1.04357
ENSG00000243449	C4orf48	0.0083793	-0.608012
ENSG00000197261	C6orf141	2.15e-07	0.786992
ENSG00000204387	C6orf48	1.05e-06	-0.685639
ENSG00000241852	C8orf58	2.39e-10	-0.902127
ENSG00000107159	CA9	0.00149017	-1.25805
ENSG00000006283	CACNA1G	0.00630554	-0.584525
ENSG00000128595	CALU	1.5e-11	0.689515
ENSG00000134072	CAMK1	1.17e-06	-0.709852
ENSG00000111530	CAND1	2.31e-07	-0.690386
ENSG00000077274	CAPN6	4.77e-06	0.735082
ENSG00000180881	CAPS2	0.0462487	0.599093
ENSG00000100065	CARD10	3.56e-09	-0.739183
ENSG00000156017	CARNMT1	6.35e-05	-0.636814
ENSG00000196954	CASP4	1.2e-11	0.810011
ENSG00000165806	CASP7	7.63e-06	-0.630768
ENSG00000105974	CAV1	1.72e-08	-0.585668
ENSG00000159231	CBR3	0.00798117	0.664327
ENSG00000160200	CBS	7.52e-10	-0.856099
ENSG00000274276	CBSL	2.01e-06	-0.852613
ENSG00000141582	CBX4	2.45e-05	-0.618602
ENSG00000196118	CCDC189	0.010518	0.724473
ENSG00000112237	CCNC	7.6e-06	0.652074
ENSG00000183625	CCR3	0.0441383	0.865971
ENSG00000012124	CD22	3.99e-05	1.46464
ENSG00000117877	CD3EAP	0.0186521	-0.589291
ENSG00000176749	CDK5R1	0.025622	-0.605783
ENSG00000124762	CDKN1A	1.88e-07	-0.637451
ENSG00000129355	CDKN2D	1.2e-19	-1.97478
ENSG00000110318	CEP126	7.67e-19	1.30563
ENSG00000099814	CEP170B	9.21e-05	0.586306
ENSG00000172292	CERS6	2.83e-07	-0.770907
ENSG00000189052	CGB5	0.0271668	-0.657083
ENSG00000213030	CGB8	1.79e-05	-0.632215
ENSG00000128965	CHAC1	5.72e-16	-1.37824
ENSG00000133048	CHI3L1	0.00353453	0.581495
ENSG00000114737	CISH	0.0136302	-0.586294
ENSG00000166165	CKB	0.0352727	-0.916497
ENSG00000155962	CLIC2	0.000664065	0.894484
ENSG00000105270	CLIP3	9.46e-09	0.80137
ENSG00000182372	CLN8	7.71e-09	0.70295
ENSG00000162129	CLPB	2.45e-07	0.703168
ENSG00000175416	CLTB	5.75e-07	0.728237
ENSG00000183723	CMTM4	1.65e-05	-0.634972
ENSG00000187955	COL14A1	0.0026634	1.16868
ENSG00000214575	CPEB1	8.49e-24	1.21294
ENSG00000160917	CPSF4	7.98e-14	-0.916279
ENSG00000095794	CREM	1.92e-08	0.745202
ENSG00000182809	CRIP2	8.08e-06	-1.04848
ENSG00000121671	CRY2	6.76e-06	0.715326
ENSG00000182578	CSF1R	1.2e-11	-0.940683
ENSG00000178585	CTNNBIP1	5.03e-06	-0.596312
ENSG00000172543	CTSW	0.0289661	-0.896285
ENSG00000178531	CTXN1	0.0220836	-0.832137
ENSG00000163739	CXCL1	0.0289661	1.22753
ENSG00000081041	CXCL2	8.1e-10	1.07434
ENSG00000163734	CXCL3	8.93e-05	0.979055
ENSG00000124875	CXCL6	2.84e-07	0.822399
ENSG00000169429	CXCL8	5.72e-12	0.819797
ENSG00000121966	CXCR4	0.0225736	-1.18212
ENSG00000168772	CXXC4	0.0198835	-0.693198
ENSG00000159348	CYB5R1	1.95e-18	1.0497
ENSG00000137869	CYP19A1	0.00282487	1.82264
ENSG00000171903	CYP4F11	8.98e-06	1.05954
ENSG00000205795	CYS1	0.0425628	-0.684148
ENSG00000100055	CYTH4	0.00135524	-0.925063
ENSG00000132676	DAP3	1.58e-16	0.833174
ENSG00000168209	DDIT4	3e-37	-1.4762
ENSG00000165507	DEPP1	0.000215422	-1.28539
ENSG00000058866	DGKG	9.81e-32	1.72641
ENSG00000162496	DHRS3	0.000938826	-1.58214
ENSG00000211448	DIO2	0.000326596	0.964752
ENSG00000107984	DKK1	0.00753547	0.596161
ENSG00000144355	DLX1	0.000394628	-0.629814
ENSG00000170946	DNAJC24	0.00402033	-0.584427
ENSG00000116675	DNAJC6	4.2e-15	1.14426
ENSG00000106976	DNM1	2.72e-10	0.921078
ENSG00000134516	DOCK2	0.0296247	-0.654929
ENSG00000167130	DOLPP1	1.92e-09	0.7762
ENSG00000197635	DPP4	2.44e-07	0.720437
ENSG00000158560	DYNC1I1	6.08e-37	2.0507
ENSG00000115468	EFHD1	0.0477987	-1.48255
ENSG00000138798	EGF	6.95e-06	0.979433
ENSG00000120738	EGR1	0.00252413	-0.639941
ENSG00000163412	EIF4E3	2.21e-11	0.94563
ENSG00000166897	ELFN2	2.17e-05	-0.603186
ENSG00000155849	ELMO1	3.5e-07	0.813867
ENSG00000100908	EMC9	0.0029908	-0.747828
ENSG00000112796	ENPP5	0.00173423	0.745759
ENSG00000116016	EPAS1	2.91e-13	-0.805559
ENSG00000088367	EPB41L1	8.7e-07	0.618143
ENSG00000142627	EPHA2	2.15e-08	-0.675904
ENSG00000178752	ERFE	0.00267913	-0.657709
ENSG00000175832	ETV4	6.67e-06	-0.602216
ENSG00000158769	F11R	7.54e-06	-0.652146
ENSG00000164220	F2RL2	2.17e-07	0.665057
ENSG00000065809	FAM107B	0.000105379	-0.598758
ENSG00000035141	FAM136A	9.8e-23	-1.06603
ENSG00000196227	FAM217B	8.29e-06	0.8013
ENSG00000164970	FAM219A	5.53e-19	0.981179
ENSG00000171224	FAM241B	5.71e-08	1.00384
ENSG00000168672	FAM84B	0.000246054	-0.728851
ENSG00000086570	FAT2	0.000228712	1.33888
ENSG00000156804	FBXO32	1.47e-07	0.586252
ENSG00000149781	FERMT3	0.00538553	0.604182
ENSG00000138685	FGF2	6.82e-06	-0.813872
ENSG00000168386	FILIP1L	0.0298154	0.66741
ENSG00000125531	FNDC11	0.0225094	-1.04593
ENSG00000102531	FNDC3A	5.94e-17	-1.04113
ENSG00000125798	FOXA2	1.49e-08	-1.36469
ENSG00000265817	FSBP	0.0236249	-1.16599
ENSG00000070404	FSTL3	3.23e-08	-0.65528
ENSG00000174804	FZD4	0.000646254	-0.58174
ENSG00000139112	GABARAPL1	9.96e-19	0.938003
ENSG00000099860	GADD45B	3.34e-05	-0.820857
ENSG00000177628	GBA	5.29e-09	0.689688
ENSG00000117226	GBP3	3.73e-08	0.629997
ENSG00000111846	GCNT2	4.07e-16	1.34798
ENSG00000140297	GCNT3	1.9e-31	2.84339
ENSG00000130513	GDF15	0.000130268	-0.654508
ENSG00000179855	GIPC3	3.03e-06	2.93249
ENSG00000152661	GJA1	5.26e-06	-0.613117
ENSG00000198814	GK	9.91e-09	0.767163
ENSG00000102393	GLA	3.29e-14	0.821025
ENSG00000111087	GLI1	0.00646549	-0.847549
ENSG00000124767	GLO1	8.13e-11	-0.675116
ENSG00000114450	GNB4	2.98e-13	-1.05314
ENSG00000186469	GNG2	2.78e-06	-0.612059
ENSG00000138678	GPAT3	1.9e-30	-1.35771
ENSG00000213420	GPC2	0.00559649	-0.597249
ENSG00000152749	GPR180	8.59e-13	-1.09603
ENSG00000178623	GPR35	0.031066	0.709945
ENSG00000119714	GPR68	2.37e-06	-1.15041
ENSG00000119737	GPR75	0.00211224	0.953991
ENSG00000211445	GPX3	6.23e-41	1.4294
ENSG00000178075	GRAMD1C	0.0358856	-0.702657
ENSG00000115290	GRB14	0.00731784	0.712157
ENSG00000196208	GREB1	1.23e-08	0.783814
ENSG00000155974	GRIP1	0.0110672	0.652713
ENSG00000179603	GRM8	0.00200159	1.85861
ENSG00000186088	GSAP	0.00254244	-0.616394
ENSG00000104687	GSR	1.21e-08	0.603234
ENSG00000151233	GXYLT1	6.48e-05	-0.6965
ENSG00000213397	HAUS7	0.0121793	0.887216
ENSG00000002746	HECW1	7.75e-19	1.23885
ENSG00000188290	HES4	0.000203894	-0.745481
ENSG00000180573	HIST1H2AC	0.000521629	-0.595933
ENSG00000159399	HK2	7.26e-109	-2.46632
ENSG00000164104	HMGB2	2.91e-09	-0.651044
ENSG00000198157	HMGN5	1.72e-10	-1.58443
ENSG00000116983	HPCAL4	0.0446834	-0.666472
ENSG00000168453	HR	0.000900611	-0.616496
ENSG00000196639	HRH1	6.76e-149	-6.46489
ENSG00000165868	HSPA12A	5.68e-09	0.79291
ENSG00000152137	HSPB8	6.71e-29	1.18654
ENSG00000105376	ICAM5	0.0203963	-0.839686
ENSG00000112144	ICK	3.94e-06	-0.687794
ENSG00000119912	IDE	3.57e-12	0.826808
ENSG00000137965	IFI44	2.63e-19	1.06151
ENSG00000115267	IFIH1	3.13e-07	0.717387
ENSG00000146674	IGFBP3	3.82e-13	-0.972918
ENSG00000115594	IL1R1	3e-11	0.749422
ENSG00000103522	IL21R	0.0316887	-1.18389
ENSG00000136696	IL36B	0.00074827	1.23804
ENSG00000160712	IL6R	0.000297895	0.992924
ENSG00000122641	INHBA	0.0217778	0.599433
ENSG00000139269	INHBE	7.18e-05	-1.20301
ENSG00000143127	ITGA10	0.0499621	-0.705364
ENSG00000086544	ITPKC	4.38e-06	0.746297
ENSG00000188385	JAKMIP3	8.65e-10	1.06575
ENSG00000140044	JDP2	0.012532	-0.663163
ENSG00000243789	JMJD7	7.37e-05	-0.92292
ENSG00000143543	JTB	1.12e-07	-0.763159
ENSG00000163376	KBTBD8	0.0174943	0.591746
ENSG00000069424	KCNAB2	0.000757342	0.653722
ENSG00000135519	KCNH3	0.0486575	-1.21715
ENSG00000123700	KCNJ2	0.0182206	1.14499
ENSG00000171303	KCNK3	1.12e-07	1.68474
ENSG00000137261	KIAA0319	1.89e-17	1.83396
ENSG00000185261	KIAA0825	0.0211851	0.685972
ENSG00000163807	KIAA1143	4.67e-09	0.668917
ENSG00000257093	KIAA1147	1.77e-14	-0.824563
ENSG00000120549	KIAA1217	2.04e-10	0.733292
ENSG00000116299	KIAA1324	0.0108299	0.871014
ENSG00000139116	KIF21A	2.04e-10	0.874545
ENSG00000162413	KLHL21	1.14e-08	0.663694
ENSG00000146021	KLHL3	0.00174532	0.919914
ENSG00000205809	KLRC2	0.0228899	-0.890903
ENSG00000167767	KRT80	8.35e-15	-0.968799
ENSG00000205426	KRT81	0.000126166	-1.43374
ENSG00000130702	LAMA5	7.65e-07	-0.612976
ENSG00000162511	LAPTM5	7.61e-06	-0.666619
ENSG00000161813	LARP4	3.15e-05	0.617266
ENSG00000213626	LBH	0.00215401	-0.659593
ENSG00000136167	LCP1	1.57e-07	0.769927
ENSG00000134333	LDHA	2.28e-07	-0.612393
ENSG00000100097	LGALS1	2.6e-09	-0.667244
ENSG00000116977	LGALS8	3.21e-11	0.82105
ENSG00000148943	LIN7C	3.54e-10	-0.854665
ENSG00000163898	LIPH	6.22e-16	1.73321
ENSG00000113083	LOX	5.01e-12	-0.840508
ENSG00000120256	LRP11	1.27e-05	0.601956
ENSG00000168702	LRP1B	0.000181235	1.07087
ENSG00000188906	LRRK2	0.0229434	1.46976
ENSG00000049323	LTBP1	2.75e-26	-1.35939
ENSG00000168056	LTBP3	1.41e-05	-0.784925
ENSG00000079257	LXN	0.0143296	-0.822673
ENSG00000154589	LY96	8.21e-05	0.682314
ENSG00000163818	LZTFL1	3.59e-12	0.868783
ENSG00000165072	MAMDC2	0.0017029	-0.901051
ENSG00000166963	MAP1A	1.74e-105	2.12152
ENSG00000131711	MAP1B	7.88e-07	0.618078
ENSG00000180834	MAP6D1	0.00246186	-1.71672
ENSG00000184368	MAP7D2	1.02e-13	-1.9323
ENSG00000175130	MARCKSL1	1.25e-07	-0.643403
ENSG00000116141	MARK1	1.22e-05	0.703603
ENSG00000132031	MATN3	1.27e-05	-0.666041
ENSG00000280987	MATR3	5.74e-06	2.75562
ENSG00000108590	MED31	1.4e-08	0.967356
ENSG00000105976	MET	2.48e-18	1.00097
ENSG00000074416	MGLL	2.79e-09	-0.736498
ENSG00000008394	MGST1	8.55e-13	0.86812
ENSG00000270136	MINOS1-NBL1	0.039077	-0.926228
ENSG00000213190	MLLT11	4.9e-42	1.29017
ENSG00000149968	MMP3	0.00012437	1.07048
ENSG00000137673	MMP7	2.06e-10	1.04022
ENSG00000164172	MOCS2	6.55e-17	-0.927033
ENSG00000161010	MRNIP	1.26e-07	0.743599
ENSG00000110079	MS4A4A	0.00793248	1.09207
ENSG00000147065	MSN	1.7e-09	0.633784
ENSG00000198736	MSRB1	3.09e-08	0.835211
ENSG00000065911	MTHFD2	5.37e-29	-1.49071
ENSG00000157601	MX1	7.73e-05	0.980173
ENSG00000105357	MYH14	8.73e-27	1.17376
ENSG00000186462	NAP1L2	2.43e-15	1.27695
ENSG00000090971	NAT14	0.00724083	-0.779487
ENSG00000107130	NCS1	8.17e-08	-0.584028
ENSG00000103034	NDRG4	2.16e-05	0.645026
ENSG00000143217	NECTIN4	5.77e-11	-1.71254
ENSG00000140398	NEIL1	3.28e-07	1.20423
ENSG00000137601	NEK1	1.07e-05	0.645762
ENSG00000151414	NEK7	2.85e-09	-0.919936
ENSG00000145029	NICN1	8.62e-05	-1.30518
ENSG00000001461	NIPAL3	8.51e-09	0.755534
ENSG00000197885	NKIRAS1	2.87e-05	0.59596
ENSG00000112981	NME5	1.07e-05	1.03192
ENSG00000182446	NPLOC4	9.27e-17	0.809833
ENSG00000124588	NQO2	2e-08	0.704034
ENSG00000151623	NR3C2	0.00314082	1.04614
ENSG00000123358	NR4A1	0.0464235	-0.604447
ENSG00000198435	NRARP	3.16e-06	-1.15399
ENSG00000088833	NSFL1C	3.38e-11	0.884599
ENSG00000135318	NT5E	1.17e-23	-1.0941
ENSG00000177144	NUDT4B	0.0187731	0.984266
ENSG00000144815	NXPE3	2.48e-22	1.09484
ENSG00000174792	ODAPH	0.00575326	1.73311
ENSG00000119900	OGFRL1	1.77e-08	-0.735258
ENSG00000162745	OLFML2B	3.08e-05	-0.654867
ENSG00000135336	ORC3	8.73e-12	0.86214
ENSG00000140961	OSGIN1	1.2e-12	1.05655
ENSG00000165312	OTUD1	0.000938826	-0.731575
ENSG00000099957	P2RX6	0.00119442	0.663178
ENSG00000089041	P2RX7	0.0038271	-0.585384
ENSG00000122884	P4HA1	5.24e-06	-0.647097
ENSG00000180370	PAK2	5.05e-13	-0.938075
ENSG00000137843	PAK6	1.55e-09	-0.993798
ENSG00000073150	PANX2	2.17e-08	1.04884
ENSG00000138650	PCDH10	0.00558318	1.37033
ENSG00000239389	PCDHA13	0.0209848	1.36631
ENSG00000204969	PCDHA2	0.00994356	1.08742
ENSG00000240764	PCDHGC5	0.00181678	1.4437
ENSG00000100889	PCK2	3.55e-05	-0.711255
ENSG00000166803	PCLAF	0.00173543	-0.630389
ENSG00000161217	PCYT1A	4.61e-19	0.92179
ENSG00000102230	PCYT1B	3.95e-17	1.17846
ENSG00000172572	PDE3A	0.0492181	0.702085
ENSG00000110435	PDHX	4.12e-08	-0.719828
ENSG00000120913	PDLIM2	2.79e-08	-0.708846
ENSG00000152684	PELO	5.33e-11	0.728973
ENSG00000179094	PER1	0.000556195	-0.636712
ENSG00000132326	PER2	0.00453185	-0.686459
ENSG00000101132	PFDN4	1.4e-08	0.696811
ENSG00000114268	PFKFB4	0.000130323	-0.60214
ENSG00000112137	PHACTR1	0.000146152	0.96397
ENSG00000102174	PHEX	6.95e-07	1.02092
ENSG00000092621	PHGDH	4.67e-10	-0.69038
ENSG00000102893	PHKB	3.44e-10	0.730133
ENSG00000116793	PHTF1	2.11e-09	0.794406
ENSG00000087111	PIGS	4.73e-07	-0.590826
ENSG00000087842	PIR	1.19e-18	0.934286
ENSG00000243708	PLA2G4B	4.9e-42	-2.28335
ENSG00000137055	PLAA	5.32e-14	0.822136
ENSG00000145287	PLAC8	0.000589627	-1.08461
ENSG00000122861	PLAU	1.83e-27	-1.15172
ENSG00000196155	PLEKHG4	2.78e-06	-0.661777
ENSG00000178385	PLEKHM3	0.000246054	0.730379
ENSG00000129951	PLPPR3	4.69e-05	-1.49257
ENSG00000240694	PNMA2	0.000915837	-0.921898
ENSG00000104356	POP1	5.35e-06	0.688826
ENSG00000109819	PPARGC1A	9.56e-05	0.691831
ENSG00000127125	PPCS	6.53e-13	-1.14199
ENSG00000143847	PPFIA4	1.63e-06	-0.809767
ENSG00000040487	PQLC2	1.6e-06	0.709264
ENSG00000027075	PRKCH	0.00315062	-0.942643
ENSG00000113494	PRLR	0.010966	1.232
ENSG00000167371	PRRT2	0.0247501	-0.743447
ENSG00000116132	PRRX1	3.63e-09	0.92255
ENSG00000135069	PSAT1	2.14e-05	-0.619814
ENSG00000041357	PSMA4	1.5e-11	0.703501
ENSG00000143106	PSMA5	1.03e-06	0.60727
ENSG00000126067	PSMB2	1.21e-14	0.820922
ENSG00000277791	PSMB3	2.76e-09	0.658219
ENSG00000159377	PSMB4	1.58e-10	0.681928
ENSG00000142507	PSMB6	5.01e-08	0.616847
ENSG00000136930	PSMB7	3.21e-09	0.614731
ENSG00000100764	PSMC1	7.06e-33	-1.44737
ENSG00000165916	PSMC3	1.54e-08	0.626896
ENSG00000013275	PSMC4	7.61e-12	0.819566
ENSG00000087191	PSMC5	7.39e-09	0.594103
ENSG00000100519	PSMC6	2.32e-07	0.647536
ENSG00000173692	PSMD1	1.27e-19	0.900496
ENSG00000108671	PSMD11	3.05e-22	0.956721
ENSG00000197170	PSMD12	2.47e-17	0.837915
ENSG00000185627	PSMD13	2.03e-16	0.827599
ENSG00000115233	PSMD14	2.76e-09	0.698349
ENSG00000175166	PSMD2	1.85e-16	0.836442
ENSG00000108344	PSMD3	1.32e-20	1.00019
ENSG00000159352	PSMD4	5.94e-09	0.609683
ENSG00000163636	PSMD6	7.3e-16	0.817395
ENSG00000121390	PSPC1	0.000647413	-0.583568
ENSG00000148344	PTGES	5.67e-10	0.872693
ENSG00000110536	PTPMT1	8.7e-07	0.822392
ENSG00000196396	PTPN1	1.11e-07	0.605664
ENSG00000134242	PTPN22	0.00078843	-0.821442
ENSG00000060656	PTPRU	2.31e-08	-0.677762
ENSG00000156675	RAB11FIP1	2.18e-09	-1.10999
ENSG00000100228	RAB36	0.000293948	0.679908
ENSG00000179331	RAB39A	0.00618548	0.819213
ENSG00000141542	RAB40B	6.21e-13	-1.26962
ENSG00000171570	RAB4B-EGLN2	1.77e-11	-10.9556
ENSG00000123570	RAB9B	0.0015865	0.716685
ENSG00000235272	RAMACL	4.22e-28	-4.1391
ENSG00000266094	RASSF5	0.00772339	-0.628339
ENSG00000127993	RBM48	6.95e-06	0.607373
ENSG00000166831	RBPMS2	0.0101606	-0.904088
ENSG00000167771	RCOR2	0.000188461	-1.34518
ENSG00000187627	RGPD1	0.0468742	1.21361
ENSG00000185304	RGPD2	0.0428239	1.19779
ENSG00000143878	RHOB	7.06e-09	-0.720577
ENSG00000177181	RIMKLA	2.93e-05	1.30011
ENSG00000174791	RIN1	1.2e-06	-0.851906
ENSG00000143622	RIT1	1.14e-10	0.703479
ENSG00000135828	RNASEL	9.02e-15	1.146
ENSG00000115963	RND3	2.02e-06	0.600884
ENSG00000123091	RNF11	7.47e-05	-0.595382
ENSG00000108375	RNF43	0.00287779	-0.657873
ENSG00000149489	ROM1	1.24e-11	1.54269
ENSG00000163584	RPL22L1	0.000253549	-0.715008
ENSG00000198918	RPL39	0.000957573	-0.601882
ENSG00000112306	RPS12	0.000113506	-0.714232
ENSG00000146374	RSPO3	3.47e-16	1.27299
ENSG00000179300	RTL3	0.00262457	-1.5357
ENSG00000018189	RUFY3	3.56e-12	0.786694
ENSG00000122481	RWDD3	3.86e-06	-0.797743
ENSG00000196754	S100A2	9.04e-05	-0.763403
ENSG00000196154	S100A4	8.4e-06	-0.667017
ENSG00000177409	SAMD9L	1.84e-13	0.8194
ENSG00000145284	SCD5	0.000270474	-0.58055
ENSG00000102098	SCML2	0.000316569	-0.607457
ENSG00000124145	SDC4	1.11e-17	-1.42582
ENSG00000091490	SEL1L3	2.27e-08	0.604507
ENSG00000168758	SEMA4C	3.83e-10	-0.69155
ENSG00000167680	SEMA6B	0.000206152	-0.663457
ENSG00000106366	SERPINE1	5.59e-13	-0.733071
ENSG00000082497	SERTAD4	0.00592286	-0.616502
ENSG00000144040	SFXN5	7.1e-07	0.609485
ENSG00000163082	SGPP2	0.00484796	0.967784
ENSG00000198478	SH3BGRL2	5.61e-06	0.891181
ENSG00000169247	SH3TC2	0.0127666	0.8845
ENSG00000138944	SHISAL1	1.31e-06	0.855684
ENSG00000120519	SLC10A7	9.15e-10	1.05892
ENSG00000155380	SLC16A1	9.64e-06	-0.596965
ENSG00000141526	SLC16A3	3.85e-10	-0.667008
ENSG00000106688	SLC1A1	0.000642632	-0.665178
ENSG00000100372	SLC25A17	7.2e-06	-0.601513
ENSG00000160785	SLC25A44	1.93e-13	-1.00726
ENSG00000135502	SLC26A10	1.21e-10	0.901043
ENSG00000117394	SLC2A1	1.42e-11	-0.763948
ENSG00000123643	SLC36A1	6.27e-10	0.878875
ENSG00000139974	SLC38A6	2.01e-09	0.737905
ENSG00000136052	SLC41A2	0.00118883	0.623332
ENSG00000162426	SLC45A1	0.00189836	0.780786
ENSG00000022567	SLC45A4	1.56e-07	0.911972
ENSG00000139508	SLC46A3	1.55e-14	1.07203
ENSG00000211584	SLC48A1	0.000754689	0.597396
ENSG00000196517	SLC6A9	4.59e-07	-0.807173
ENSG00000183023	SLC8A1	0.00503611	-0.928307
ENSG00000181804	SLC9A9	0.000664065	0.91005
ENSG00000137491	SLCO2B1	1.36e-06	1.11215
ENSG00000256537	SMIM10L1	2.83e-05	0.582104
ENSG00000256235	SMIM3	1.12e-06	-0.589803
ENSG00000145335	SNCA	0.00283604	0.780331
ENSG00000172164	SNTB1	0.00831964	-0.852944
ENSG00000048471	SNX29	4.43e-10	1.01794
ENSG00000112096	SOD2	7.58e-07	0.660414
ENSG00000133104	SPART	1.32e-20	-1.02621
ENSG00000144228	SPOPL	2.25e-05	-0.644244
ENSG00000118785	SPP1	2.03e-13	0.761029
ENSG00000163554	SPTA1	1.1e-09	1.81588
ENSG00000161011	SQSTM1	1.03e-19	0.894469
ENSG00000145545	SRD5A1	2.83e-07	-0.610596
ENSG00000182934	SRPRA	3.36e-08	0.58074
ENSG00000271303	SRXN1	7.15e-19	0.971565
ENSG00000115525	ST3GAL5	0.000206152	-0.844801
ENSG00000159167	STC1	3.22e-13	-0.93393
ENSG00000113739	STC2	2.47e-20	-1.13639
ENSG00000197457	STMN3	1.58e-07	-0.804665
ENSG00000137868	STRA6	2.38e-10	-0.754147
ENSG00000254995	STX16-NPEPL1	0.00542853	-0.785569
ENSG00000168952	STXBP6	0.00630168	0.677509
ENSG00000060140	STYK1	0.0127975	0.625998
ENSG00000196502	SULT1A1	1.2e-10	1.01762
ENSG00000197165	SULT1A2	0.00781633	1.06066
ENSG00000133789	SWAP70	9.51e-06	-0.608382
ENSG00000176438	SYNE3	0.00945329	-0.815009
ENSG00000181392	SYNE4	0.0116222	1.34095
ENSG00000137501	SYTL2	2.19e-05	-0.760152
ENSG00000138162	TACC2	0.00011536	0.616537
ENSG00000183597	TANGO2	1.57e-08	0.804019
ENSG00000169762	TAPT1	3.36e-08	0.937529
ENSG00000131374	TBC1D5	3.5e-45	1.85961
ENSG00000145022	TCTA	1.26e-05	0.585812
ENSG00000151790	TDO2	1.02e-05	0.993416
ENSG00000138336	TET1	0.0257285	-0.681104
ENSG00000105967	TFEC	0.00505062	0.969706
ENSG00000163235	TGFA	1.17e-33	-1.67263
ENSG00000120708	TGFBI	4.23e-39	-1.28375
ENSG00000243414	TICAM2	0.0126412	0.61698
ENSG00000150455	TIRAP	0.000120232	0.819417
ENSG00000174130	TLR6	2.06e-10	1.49217
ENSG00000258986	TMEM179	0.00222596	1.6076
ENSG00000206432	TMEM200C	0.00209106	1.00046
ENSG00000125355	TMEM255A	2.81e-08	0.726264
ENSG00000095209	TMEM38B	0.000306333	-0.591271
ENSG00000180694	TMEM64	0.000347101	-0.645853
ENSG00000133687	TMTC1	2.29e-08	1.09396
ENSG00000118503	TNFAIP3	2.88e-08	0.656708
ENSG00000125657	TNFSF9	3.13e-07	0.815828
ENSG00000050730	TNIP3	0.00185935	0.705828
ENSG00000116176	TPSG1	0.00448754	1.2872
ENSG00000076604	TRAF4	4.41e-06	-0.633187
ENSG00000256060	TRAPPC2B	0.00607888	0.602849
ENSG00000142185	TRPM2	0.00358526	-0.912405
ENSG00000167723	TRPV3	0.0241516	1.39138
ENSG00000182463	TSHZ2	0.00755776	0.656222
ENSG00000106025	TSPAN12	7.38e-06	-0.994232
ENSG00000134198	TSPAN2	0.00344048	-0.842314
ENSG00000113312	TTC1	2.56e-10	0.698187
ENSG00000085831	TTC39A	5.33e-10	1.52528
ENSG00000155158	TTC39B	0.000518312	-0.761105
ENSG00000137941	TTLL7	7.14e-10	0.767725
ENSG00000104833	TUBB4A	9.19e-06	1.86531
ENSG00000129235	TXNDC17	7.15e-06	-0.797113
ENSG00000265972	TXNIP	2.07e-33	-1.94125
ENSG00000091164	TXNL1	1.2e-12	0.769338
ENSG00000137831	UACA	6.67e-06	-0.580372
ENSG00000150991	UBC	1.88e-09	0.667396
ENSG00000130939	UBE4B	1.34e-11	0.719785
ENSG00000135018	UBQLN1	1.43e-09	0.652837
ENSG00000144357	UBR3	3.89e-07	0.723873
ENSG00000144224	UBXN4	9.74e-10	0.638739
ENSG00000154277	UCHL1	5.02e-12	0.750963
ENSG00000070010	UFD1	2.76e-15	0.896819
ENSG00000242366	UGT1A8	0.00147027	-2.22065
ENSG00000174607	UGT8	1.98e-06	-0.751579
ENSG00000059145	UNKL	1.91e-09	0.719853
ENSG00000267368	UPK3BL1	0.00532423	0.608606
ENSG00000109189	USP46	4.33e-10	-1.06931
ENSG00000115652	UXS1	4.39e-18	-0.947417
ENSG00000165280	VCP	1.24e-12	0.707898
ENSG00000112715	VEGFA	3.66e-08	-0.677589
ENSG00000028203	VEZT	3.36e-11	0.750945
ENSG00000144560	VGLL4	6.71e-06	0.590964
ENSG00000147852	VLDLR	0.0135994	-0.722961
ENSG00000104415	WISP1	0.00848491	-0.898004
ENSG00000115596	WNT6	2.76e-05	-1.58634
ENSG00000137693	YAP1	0.000118528	-0.605998
ENSG00000127337	YEATS4	2.03e-07	-0.826282
ENSG00000058673	ZC3H11A	4.34e-05	-1.9547
ENSG00000178381	ZFAND2A	6.45e-05	0.58671
ENSG00000256223	ZNF10	0.0112614	0.732976
ENSG00000159885	ZNF222	9.04e-05	0.871055
ENSG00000278318	ZNF229	0.000224379	0.636652
ENSG00000263002	ZNF234	6.35e-05	0.63333
ENSG00000159917	ZNF235	0.00462275	0.769084
ENSG00000161642	ZNF385A	3.6e-07	-0.977583
ENSG00000127081	ZNF484	1.34e-05	0.886164
ENSG00000152433	ZNF547	0.0425093	0.619153
ENSG00000196597	ZNF782	0.00418158	0.764592
ENSG00000197933	ZNF823	0.00104649	0.837426
ENSG00000180233	ZNRF2	3.32e-05	-0.633222
