# Supplementary material for: HK2 knockdown is associated with context-dependent inflammatory and angiogenesis-related transcriptional programmes in glioblastoma cells
Source: Front Immunol. 2026 Jun 16;17:1842240. doi: 10.3389/fimmu.2026.1842240 (PMC13316742; doi:10.3389/fimmu.2026.1842240)
Supplement: Supplementary file 4 [file Table3.xlsx]

## Sheet: Sheet1
category ID	numDEGInCat	numInCat	term	ontology	p_adjust_over_represented	Enriched differentially expressed gene ensembl IDs		Enriched differentially expressed genes
KEGG 04060	20	122	Cytokine-cytokine receptor interaction	KEGG	1.59022e-06	ENSG00000115008,ENSG00000160785,ENSG00000116016,ENSG00000125538,ENSG00000112769,ENSG00000154736,ENSG00000168214,ENSG00000120738,ENSG00000125968,ENSG00000109819,ENSG00000142185,ENSG00000123689,ENSG00000155846,ENSG00000171813,ENSG00000232810,ENSG00000187688,ENSG00000102468		IL1A	EPAS1	IL1B	LAMA4	ADAMTS5	RGO BPJ	EGR1	PPARGC1A	TRPM2	G0S2	PPARGC1B	PWWP2B	TNF	TRPV2	HTR2A
GO:0001659	17	128	temperature homeostasis	GO BP	0.000231535	ENSG00000105976,ENSG00000138685,ENSG00000184254,ENSG00000115008,ENSG00000117525,ENSG00000169429,ENSG00000129355,ENSG00000125538,ENSG00000180370,ENSG00000148926,ENSG00000136244,ENSG00000028137,ENSG00000164400,ENSG00000197632,ENSG00000164104,ENSG00000154736,ENSG00000168214,ENSG00000162711,ENSG00000126804,ENSG00000115738,ENSG00000125965,ENSG00000134107,ENSG00000177565,ENSG00000113083,ENSG00000109189…		MET	FGF2	ALDH1A3	IL1A	F3	CXCL8	CDKN2D	PAK2	ADM	IL6	TNFRSF1B	CSF2	SERPINB2	ADAMTS5	RGO BPJ	NLRP3	ZBTB1	ID2	GDF5	BHLHE40	TBL1XR1	LOX	USP46	SLC7A5	OTUD4	TREM1	STXGO BP3	TNRC6A	UCN2	B4GAT1	CXCL3	CCL20	KCNJ2	CXCL5	UBE2K	ACKR3	ARTN	EFNA5	TNFSF14	MAP2K4	HCK	PPARGC1A
KEGG 05323	13	67	Rheumatoid arthritis	KEGG	0.000231535	ENSG00000124145,ENSG00000105976,ENSG00000138685,ENSG00000184254,ENSG00000115008,ENSG00000116285,ENSG00000116016,ENSG00000146374,ENSG00000125538,ENSG00000102531,ENSG00000133104,ENSG00000169762,ENSG00000148926,ENSG00000136244,ENSG00000168214,ENSG00000115738,ENSG00000125965,ENSG00000177565,ENSG00000120738,ENSG00000113083,ENSG00000178878,ENSG00000106484,ENSG00000125968,ENSG00000101384,ENSG00000122877…		SDC4	MET	FGF2	ALDH1A3	IL1A	ERRFI1	RSPO3	IL1B	FNDC3A	SPART	TAPT1	ADM	RGO BPJ	ID2	GDF5	TBL1XR1	EGR1	LOX	APOLD1	MEST	ID1	JAG1	EGR2	PDE4D	VGLL4	LIN7C	ADAMTS12	PRKCH	SGMS2	ARTN	MAP2K4	RFX3	HCK	PPARGC1A	CRAGO BP2	CCL3	MMP9	CSF1R	RGS2	DKK1	KRT15	PECAM1
GO:0009605	81	1647	response to external stimulus	GO BP	0.000267674	ENSG00000105976,ENSG00000138685,ENSG00000117525,ENSG00000169429,ENSG00000125538,ENSG00000136244,ENSG00000164104,ENSG00000113083,ENSG00000124731,ENSG00000174684,ENSG00000122877,ENSG00000163734,ENSG00000154188,ENSG00000115009,ENSG00000163735,ENSG00000144476,ENSG00000117407,ENSG00000184349,ENSG00000125735,ENSG00000142185,ENSG00000277632,ENSG00000182578,ENSG00000099937,ENSG00000123358,ENSG00000137872…		MET	FGF2	F3	CXCL8	IL6	HMGB2	LOX	TREM1	B4GAT1	EGR2	ANGPT1	CCL20	CXCL5	ACKR3	ARTN	EFNA5	TNFSF14	TRPM2	CCL3	CSF1R	SERPIND1	NR4A1	SEMA6D	EPHA5	SEMA5B	EGR3	CCL3L1
GO:0009888	64	1236	tissue development	GO BP	0.000517821	ENSG00000105976,ENSG00000138685,ENSG00000117525,ENSG00000169429,ENSG00000125538,ENSG00000136244,ENSG00000164104,ENSG00000113083,ENSG00000124731,ENSG00000174684,ENSG00000122877,ENSG00000163734,ENSG00000154188,ENSG00000115009,ENSG00000163735,ENSG00000144476,ENSG00000117407,ENSG00000184349,ENSG00000125735,ENSG00000142185,ENSG00000277632,ENSG00000182578,ENSG00000099937,ENSG00000123358,ENSG00000137872…		MET	FGF2	F3	CXCL8	IL6	HMGB2	LOX	TREM1	B4GAT1	EGR2	ANGPT1	CCL20	CXCL5	ACKR3	ARTN	EFNA5	TNFSF14	TRPM2	CCL3	CSF1R	SERPIND1	NR4A1	SEMA6D	EPHA5	SEMA5B	EGR3	CCL3L1
GO:0006935	29	365	chemotaxis	GO BP	0.000607	ENSG00000105976,ENSG00000138685,ENSG00000169429,ENSG00000125538,ENSG00000136244,ENSG00000164104,ENSG00000113083,ENSG00000124731,ENSG00000163734,ENSG00000115009,ENSG00000163735,ENSG00000144476,ENSG00000125735,ENSG00000142185,ENSG00000277632,ENSG00000182578,ENSG00000123358,ENSG00000179388,ENSG00000276085		MET	FGF2	CXCL8	IL6	HMGB2	LOX	TREM1	CXCL3	CCL20	ACKR3	TNFSF14	TRPM2	CCL3	CSF1R	NR4A1	EGR3	CCL3L1
GO:0042330	29	365	taxis	GO BP	0.000607	ENSG00000159399,ENSG00000138685,ENSG00000167772,ENSG00000115008,ENSG00000117525,ENSG00000116285,ENSG00000169429,ENSG00000125538,ENSG00000112769,ENSG00000133104,ENSG00000169762,ENSG00000148926,ENSG00000136244,ENSG00000028137,ENSG00000164104,ENSG00000168214,ENSG00000162711,ENSG00000126804,ENSG00000115738,ENSG00000125965,ENSG00000134107,ENSG00000113083,ENSG00000178878,ENSG00000103257,ENSG00000125968…		HK2	ANGPTL4	IL1A	F3	ERRFI1	CXCL8	IL1B	SPART	TAPT1	ADM	IL6	TNFRSF1B	HMGB2	RGO BPJ	NLRP3	ZBTB1	ID2	GDF5	BHLHE40	LOX	APOLD1	SLC7A5	ID1	JAG1	VGLL4	PRKCH	SGMS2	EFNA5	RFX3	CRAGO BP2	CCL3	MMP9	SYNDIG1	RGS2	GFAP	SEMA6D	PPARGC1B	TNF	SEMA5B	TRPV2	EGR3	FOS
GO:0060326	19	174	cell chemotaxis	GO BP	0.000918672	ENSG00000115008,ENSG00000117525,ENSG00000169429,ENSG00000125538,ENSG00000136244,ENSG00000028137,ENSG00000164400,ENSG00000120738,ENSG00000164164,ENSG00000163734,ENSG00000154188,ENSG00000115009,ENSG00000163735,ENSG00000078140,ENSG00000144476,ENSG00000101336,ENSG00000277632,ENSG00000105246,ENSG00000182578,ENSG00000104998,ENSG00000184584,ENSG00000232810,ENSG00000124635,ENSG00000276085,ENSG00000174804		IL1A	F3	IL1B	IL6	TNFRSF1B	CSF2	EGR1	OTUD4	ANGPT1	CCL20	CXCL5	UBE2K	ACKR3	HCK	CCL3	EBI3	CSF1R	IL27RA	TMEM173	TNF	HIST1H2BJ	CCL3L1	FZD4
GO:2000026	51	925	regulation of multicellular organismal development	GO BP	0.00169658	ENSG00000159399,ENSG00000138685,ENSG00000167772,ENSG00000135245,ENSG00000115008,ENSG00000117525,ENSG00000169429,ENSG00000116016,ENSG00000125538,ENSG00000169762,ENSG00000148926,ENSG00000136244,ENSG00000028137,ENSG00000164400,ENSG00000164104,ENSG00000168214,ENSG00000162711,ENSG00000126804,ENSG00000115738,ENSG00000125965,ENSG00000120738,ENSG00000103257,ENSG00000101384,ENSG00000122877,ENSG00000113448…		HK2	FGF2	ANGPTL4	HILPDA	IL1A	CXCL8	EPAS1	IL1B	TAPT1	ADM	IL6	TNFRSF1B	CSF2	HMGB2	RGO BPJ	NLRP3	ZBTB1	ID2	GDF5	EGR1	SLC7A5	JAG1	PDE4D	PRKCH	HCAR2	EFNA5	RFX3	ITK	PPARGC1A	CRAGO BP2	CCL3	EBI3	RGS2	ZCCHC3	CACNB1	DKK1	MEFV	GFAP	PPARGC1B	TMEM173	TNF	TRPV2
GO:0019221	25	294	cytokine-mediated signaling pathway	GO BP	0.00169658	ENSG00000125538,ENSG00000136244,ENSG00000028137,ENSG00000115738,ENSG00000103257,ENSG00000122877,ENSG00000027075,ENSG00000131095,ENSG00000146122,ENSG00000115844,ENSG00000232810		IL1B	IL6	TNFRSF1B	ID2	SLC7A5	PRKCH	GFAP	DAAM2	DLX2	TNF
GO:0051240	53	973	positive regulation of multicellular organismal process	GO BP	0.00169658	ENSG00000105976,ENSG00000138685,ENSG00000257315,ENSG00000167772,ENSG00000100764,ENSG00000115008,ENSG00000163235,ENSG00000129355,ENSG00000125538,ENSG00000102804,ENSG00000141458,ENSG00000180370,ENSG00000161642,ENSG00000136244,ENSG00000028137,ENSG00000164400,ENSG00000137331,ENSG00000197632,ENSG00000164104,ENSG00000125965,ENSG00000124767,ENSG00000145779,ENSG00000103257,ENSG00000125968,ENSG00000154188…		MET	FGF2	ZBED6	ANGPTL4	PSMC1	TGFA	CDKN2D	IL1B	TSC22D1	NPC1	PAK2	ZNF385A	IL6	TNFRSF1B	CSF2	IER3	SERPINB2	HMGB2	GDF5	GLO1	TNFAIP8	SLC7A5	ANGPT1	ACKR3	PTMS	TNFSF14	HMGN5	MAP2K4	HCK	PPARGC1A	BCL2A1	MMP9	DKK1	NR4A1	WISP2
GO:0014013	11	67	regulation of gliogenesis	GO BP	0.00283228	ENSG00000125538,ENSG00000136244,ENSG00000103257,ENSG00000027075,ENSG00000131095,ENSG00000232810		IL1B	IL6	SLC7A5	PRKCH	GFAP	TNF
GO:0060548	43	722	negative regulation of cell death	GO BP	0.00300514	ENSG00000159399,ENSG00000138685,ENSG00000167772,ENSG00000115008,ENSG00000163235,ENSG00000117525,ENSG00000116285,ENSG00000169429,ENSG00000116016,ENSG00000146374,ENSG00000125538,ENSG00000148926,ENSG00000136244,ENSG00000028137,ENSG00000168214,ENSG00000115738,ENSG00000120738,ENSG00000113083,ENSG00000178878,ENSG00000152104,ENSG00000125968,ENSG00000101384,ENSG00000122877,ENSG00000154188,ENSG00000144560…		HK2	ANGPTL4	IL1A	TGFA	F3	ERRFI1	CXCL8	EPAS1	RSPO3	IL1B	ADM	IL6	TNFRSF1B	RGO BPJ	ID2	EGR1	LOX	APOLD1	ID1	EGR2	ANGPT1	ACKR3	CASP7	KLF5	MAP2K4	MATR3	RGS2	PCSK5	DKK1	PECAM1	NR4A1	TNF	EGR3	COL18A1	FZD4
GO:0060252	6	16	positive regulation of glial cell proliferation	GO BP	0.00329621	ENSG00000115008,ENSG00000169429,ENSG00000125538,ENSG00000124731,ENSG00000163734,ENSG00000115009,ENSG00000163735,ENSG00000277632,ENSG00000261371,ENSG00000196371,ENSG00000276085		IL1A	CXCL8	TREM1	CXCL3	CCL20	CXCL5	CCL3	PECAM1	FUT4	CCL3L1
GO:0072359	43	760	circulatory system development	GO BP	0.00398022	ENSG00000184254,ENSG00000125538,ENSG00000148926,ENSG00000136244,ENSG00000101187,ENSG00000120738,ENSG00000103257,ENSG00000116266,ENSG00000095752,ENSG00000160613,ENSG00000100612,ENSG00000182782,ENSG00000184349,ENSG00000080298,ENSG00000143320,ENSG00000142185,ENSG00000099139,ENSG00000186472,ENSG00000140465,ENSG00000145242,ENSG00000232810,ENSG00000176928,ENSG00000174804		ALDH1A3	ADM	IL6	SLCO4A1	EGR1	SLC7A5	STXGO BP3	IL11	PCSK7	DHRS7	HCAR2	EFNA5	RFX3	CRAGO BP2	TRPM2	PCSK5	PCLO	CYP1A1	TNF	FZD4
GO:1990266	11	68	neutrophil migration	GO BP	0.00398022	ENSG00000115008,ENSG00000169429,ENSG00000125538,ENSG00000124731,ENSG00000163734,ENSG00000115009,ENSG00000163735,ENSG00000277632,ENSG00000182578,ENSG00000261371,ENSG00000196371,ENSG00000276085		HK2	MET	FGF2	ANGPTL4	HILPDA	IL1A	SLC25A44	F3	ERRFI1	CXCL8	EPAS1	IL1B	LAMA4	SPART	TAPT1	ADM	TNFRSF1B	SERPINB2	HMGB2	RGO BPJ	NLRP3	ZBTB1	ID2	GDF5	BHLHE40	EGR1	SLC7A5	FBXO32	ID1	PDE4D	ANGPT1	VGLL4	BCL7B	KCNJ2	ADAMTS12	PRKCH	SGMS2	HCAR2	EVI2B	EFNA5	RFX3	PPARGC1A
GO:0010817	23	280	regulation of hormone levels	GO BP	0.00398022	ENSG00000115008,ENSG00000169429,ENSG00000125538,ENSG00000124731,ENSG00000163734,ENSG00000115009,ENSG00000163735,ENSG00000277632,ENSG00000182578,ENSG00000261371,ENSG00000196371,ENSG00000276085		IL1A	CXCL8	IL1B	TREM1	CXCL3	CCL20	CXCL5	CCL3	CSF1R	PECAM1	FUT4	CCL3L1
GO:0051239	79	1760	regulation of multicellular organismal process	GO BP	0.00438268	ENSG00000125538,ENSG00000136244,ENSG00000028137,ENSG00000115738,ENSG00000103257,ENSG00000122877,ENSG00000027075,ENSG00000131095,ENSG00000232810		IL1B	IL6	TNFRSF1B	ID2	SLC7A5	EGR2	PRKCH	GFAP	TNF
GO:0097530	12	84	granulocyte migration	GO BP	0.00438268	ENSG00000159399,ENSG00000115008,ENSG00000117525,ENSG00000169429,ENSG00000125538,ENSG00000136244,ENSG00000028137,ENSG00000164400,ENSG00000120738,ENSG00000113083,ENSG00000164164,ENSG00000116266,ENSG00000163734,ENSG00000154188,ENSG00000115009,ENSG00000113657,ENSG00000151388,ENSG00000163735,ENSG00000078140,ENSG00000144476,ENSG00000102554,ENSG00000106829,ENSG00000101336,ENSG00000277632,ENSG00000105246…		HK2	IL1A	F3	CXCL8	IL1B	IL6	TNFRSF1B	CSF2	EGR1	LOX	OTUD4	STXGO BP3	CXCL3	ANGPT1	DPYSL3	CXCL5	UBE2K	KLF5	TLE4	HCK	CCL3	EBI3	CSF1R	IL27RA	TMEM173	TNF	HIST1H2BJ	FZD4
GO:0014015	9	47	positive regulation of gliogenesis	GO BP	0.00451934	ENSG00000159399,ENSG00000138685,ENSG00000115008,ENSG00000117525,ENSG00000116285,ENSG00000169429,ENSG00000129355,ENSG00000125538,ENSG00000152749,ENSG00000141458,ENSG00000180370,ENSG00000133104,ENSG00000148926,ENSG00000140943,ENSG00000136244,ENSG00000071537,ENSG00000028137,ENSG00000164400,ENSG00000164104,ENSG00000168214,ENSG00000162711,ENSG00000125965,ENSG00000120738,ENSG00000113083,ENSG00000109189…		HK2	FGF2	IL1A	F3	ERRFI1	CXCL8	CDKN2D	IL1B	GPR180	NPC1	PAK2	SPART	ADM	MBTPS1	IL6	SEL1L	TNFRSF1B	CSF2	HMGB2	RGO BPJ	NLRP3	GDF5	EGR1	LOX	USP46	SLC7A5	FBXO32	ID1	OTUD4	STXGO BP3	ABHD2	JAG1	UCN2	EGR2	CXCL3	ANGPT1	CCND3	CCL20	AQP9	DPYSL3	ADAMTS12	CXCL5
GO:0071345	35	549	cellular response to cytokine stimulus	GO BP	0.00486063	ENSG00000105976,ENSG00000138685,ENSG00000117525,ENSG00000169429,ENSG00000164104,ENSG00000154188,ENSG00000117407,ENSG00000277632		MET	FGF2	F3	CXCL8	HMGB2	ANGPT1	ARTN	CCL3
GO:0010033	88	2018	response to organic substance	GO BP	0.00542826	ENSG00000115008,ENSG00000169429,ENSG00000125538,ENSG00000136244,ENSG00000124731,ENSG00000163734,ENSG00000115009,ENSG00000163735,ENSG00000117407,ENSG00000125735,ENSG00000101336,ENSG00000142185,ENSG00000277632,ENSG00000100985,ENSG00000182578,ENSG00000104998,ENSG00000261371,ENSG00000196371,ENSG00000232810,ENSG00000276085		IL1A	CXCL8	IL1B	IL6	TREM1	CXCL3	CCL20	CXCL5	ARTN	TNFSF14	HCK	TRPM2	CCL3	MMP9	CSF1R	IL27RA	PECAM1	FUT4	TNF	CCL3L1
GO:0050918	8	38	positive chemotaxis	GO BP	0.00542826	ENSG00000129355,ENSG00000180370,ENSG00000197632,ENSG00000145779,ENSG00000264230,ENSG00000125735,ENSG00000100985,ENSG00000265190,ENSG00000170099,ENSG00000170054,ENSG00000099937,ENSG00000165953,ENSG00000123358,ENSG00000124102,ENSG00000232810		CDKN2D	PAK2	SERPINB2	TNFAIP8	ANXA8L1	TNFSF14	MMP9	ANXA8	SERPINA6	SERPINA9	SERPIND1	SERPINA12	NR4A1	PI3	TNF
GO:0050900	20	228	leukocyte migration	GO BP	0.00546997	ENSG00000138685,ENSG00000167772,ENSG00000264230,ENSG00000113263,ENSG00000265190,ENSG00000116741,ENSG00000099139,ENSG00000060558,ENSG00000102468		FGF2	ANGPTL4	ANXA8L1	ITK	ANXA8	RGS2	PCSK5	GNA15	HTR2A
GO:0010951	15	137	negative regulation of endopeptidase activity	GO BP	0.00546997	ENSG00000105976,ENSG00000138685,ENSG00000115008,ENSG00000116285,ENSG00000116016,ENSG00000125538,ENSG00000102531,ENSG00000168214,ENSG00000115738,ENSG00000178878,ENSG00000125968,ENSG00000101384,ENSG00000113448,ENSG00000027075,ENSG00000102554,ENSG00000080298,ENSG00000265972,ENSG00000100985,ENSG00000163435,ENSG00000171346,ENSG00000261371,ENSG00000116833,ENSG00000140465,ENSG00000170454,ENSG00000136842…		MET	FGF2	IL1A	ERRFI1	EPAS1	IL1B	FNDC3A	RGO BPJ	ID2	APOLD1	ID1	JAG1	PDE4D	PRKCH	KLF5	RFX3	TXNIP	MMP9	ELF3	KRT15	PECAM1	NR5A2	CYP1A1	KRT75	TMOD1	TNF	COL18A1	EHF
GO:0060191	9	50	regulation of lipase activity	GO BP	0.00546997	ENSG00000115008,ENSG00000169429,ENSG00000125538,ENSG00000148926,ENSG00000136244,ENSG00000028137,ENSG00000164400,ENSG00000164104,ENSG00000154736,ENSG00000168214,ENSG00000162711,ENSG00000103257,ENSG00000124731,ENSG00000163734,ENSG00000115009,ENSG00000163735,ENSG00000101336,ENSG00000277632,ENSG00000104998,ENSG00000123358,ENSG00000140465,ENSG00000124102,ENSG00000232810,ENSG00000124635,ENSG00000170345…		IL1A	CXCL8	IL1B	ADM	IL6	TNFRSF1B	CSF2	HMGB2	ADAMTS5	RGO BPJ	NLRP3	SLC7A5	TREM1	CXCL3	CCL20	CXCL5	HCK	CCL3	IL27RA	NR4A1	CYP1A1	PI3	TNF	HIST1H2BJ	FOS	CYP2E1
GO:0030855	28	408	epithelial cell differentiation	GO BP	0.00546997	ENSG00000159399 ENSG00000124145 ENSG00000105976 ENSG00000138685 ENSG00000184254 ENSG00000167772 ENSG00000135245 ENSG00000115008 ENSG00000163235 ENSG00000160785 ENSG00000117525 ENSG00000116285 ENSG00000169429 ENSG00000129355 ENSG00000116016 ENSG00000146374 ENSG00000125538 ENSG00000112769 ENSG00000141458 ENSG00000180370 ENSG00000102531 ENSG00000133104 ENSG00000161642 ENSG00000169762 ENSG00000148926…		HK2	SDC4	MET	FGF2	ALDH1A3	ANGPTL4	HILPDA	IL1A	TGFA	SLC25A44	F3	ERRFI1	CXCL8	CDKN2D	EPAS1	RSPO3	IL1B	LAMA4	NPC1	PAK2	FNDC3A	SPART	ZNF385A	TAPT1	ADM	IL6	TNFRSF1B	CSF2	SERPINB2	HMGB2	ADAMTS5	RGO BPJ	NLRP3	ZBTB1	ID2	GDF5	BHLHE40	TRAK2	TBL1XR1	EGR1	LOX	APOLD1
GO:0009617	26	351	response to bacterium	GO BP	0.00595503	ENSG00000138685,ENSG00000125538,ENSG00000133104,ENSG00000136244,ENSG00000028137,ENSG00000164104,ENSG00000115738,ENSG00000134107,ENSG00000103257,ENSG00000125968,ENSG00000122877,ENSG00000027075,ENSG00000184349,ENSG00000143320,ENSG00000131095,ENSG00000137872,ENSG00000146122,ENSG00000115844,ENSG00000232810,ENSG00000082684,ENSG00000187688		FGF2	IL1B	SPART	IL6	TNFRSF1B	HMGB2	ID2	BHLHE40	SLC7A5	ID1	EGR2	PRKCH	EFNA5	CRAGO BP2	GFAP	SEMA6D	DAAM2	DLX2	TNF	SEMA5B	TRPV2
GO:0032501	157	4295	multicellular organismal process	GO BP	0.00595503	ENSG00000138685,ENSG00000125538,ENSG00000133104,ENSG00000136244,ENSG00000028137,ENSG00000164104,ENSG00000115738,ENSG00000134107,ENSG00000103257,ENSG00000125968,ENSG00000122877,ENSG00000027075,ENSG00000184349,ENSG00000143320,ENSG00000101463,ENSG00000107984,ENSG00000131095,ENSG00000137872,ENSG00000146122,ENSG00000115844,ENSG00000232810,ENSG00000082684,ENSG00000187688		FGF2	IL1B	SPART	IL6	TNFRSF1B	HMGB2	ID2	BHLHE40	SLC7A5	ID1	EGR2	PRKCH	EFNA5	CRAGO BP2	SYNDIG1	DKK1	GFAP	SEMA6D	DAAM2	DLX2	TNF	SEMA5B	TRPV2
GO:0050767	21	265	regulation of neurogenesis	GO BP	0.00598729	ENSG00000129355,ENSG00000180370,ENSG00000197632,ENSG00000145779,ENSG00000264230,ENSG00000125735,ENSG00000100985,ENSG00000265190,ENSG00000170099,ENSG00000170054,ENSG00000099937,ENSG00000165953,ENSG00000123358,ENSG00000124102,ENSG00000232810		CDKN2D	PAK2	SERPINB2	TNFAIP8	ANXA8L1	TNFSF14	MMP9	ANXA8	SERPINA6	SERPINA9	SERPIND1	SERPINA12	NR4A1	PI3	TNF
GO:0051960	23	309	regulation of nervous system development	GO BP	0.00604042	ENSG00000105976,ENSG00000138685,ENSG00000184254,ENSG00000257315,ENSG00000167772,ENSG00000100764,ENSG00000115008,ENSG00000163235,ENSG00000129355,ENSG00000125538,ENSG00000102804,ENSG00000141458,ENSG00000180370,ENSG00000161642,ENSG00000148926,ENSG00000136244,ENSG00000028137,ENSG00000164400,ENSG00000137331,ENSG00000197632,ENSG00000164104,ENSG00000125965,ENSG00000129521,ENSG00000120738,ENSG00000110536…		MET	FGF2	ALDH1A3	ZBED6	ANGPTL4	PSMC1	IL1A	TGFA	CDKN2D	IL1B	TSC22D1	NPC1	PAK2	ZNF385A	ADM	IL6	TNFRSF1B	CSF2	IER3	SERPINB2	HMGB2	GDF5	EGLN3	EGR1	PTPMT1	LOX	GLO1	TNFAIP8	SLC7A5	ID1	ANGPT1	IGFGO BP3	PRKCH	E2F3	ACKR3	HCAR2	PTMS	EVI2B	TNFSF14	HMGN5	MAP2K4	TXNIP
GO:0010466	15	142	negative regulation of peptidase activity	GO BP	0.00706332	ENSG00000125538,ENSG00000136244,ENSG00000028137,ENSG00000277632,ENSG00000100985,ENSG00000232810		IL1B	IL6	TNFRSF1B	CCL3	MMP9	TNF
GO:0010941	58	1169	regulation of cell death	GO BP	0.00709579	ENSG00000115008,ENSG00000169429,ENSG00000125538,ENSG00000180370,ENSG00000136244,ENSG00000164104,ENSG00000162711,ENSG00000126804,ENSG00000115738,ENSG00000103257,ENSG00000113448,ENSG00000115009,ENSG00000027075,ENSG00000078140,ENSG00000182782,ENSG00000185862,ENSG00000125735,ENSG00000280987,ENSG00000113263,ENSG00000101336,ENSG00000121390,ENSG00000277632,ENSG00000105246,ENSG00000182578,ENSG00000247315…		IL1A	CXCL8	IL1B	PAK2	IL6	HMGB2	NLRP3	ZBTB1	ID2	SLC7A5	PDE4D	CCL20	PRKCH	UBE2K	HCAR2	EVI2B	TNFSF14	MATR3	ITK	HCK	PSPC1	CCL3	EBI3	CSF1R	ZCCHC3	IL27RA	MATR3	PPARGC1B	TMEM173	FUT4	SIRPB1	TNF	EGR3	FOS
GO:0150077	6	20	regulation of neuroinflammatory response	GO BP	0.00783599	ENSG00000159399,ENSG00000138685,ENSG00000115008,ENSG00000117525,ENSG00000116285,ENSG00000169429,ENSG00000125538,ENSG00000141458,ENSG00000180370,ENSG00000133104,ENSG00000140943,ENSG00000136244,ENSG00000028137,ENSG00000164400,ENSG00000164104,ENSG00000168214,ENSG00000162711,ENSG00000125965,ENSG00000120738,ENSG00000113083,ENSG00000103257,ENSG00000156804,ENSG00000125968,ENSG00000164164,ENSG00000116266…		HK2	FGF2	IL1A	F3	ERRFI1	CXCL8	IL1B	NPC1	PAK2	SPART	MBTPS1	IL6	TNFRSF1B	CSF2	HMGB2	RGO BPJ	NLRP3	GDF5	EGR1	LOX	SLC7A5	FBXO32	ID1	OTUD4	STXGO BP3	ABHD2	UCN2	EGR2	CXCL3	ANGPT1	CCND3	CCL20	AQP9	DPYSL3	ADAMTS12	CXCL5	UBE2K	ACKR3	CASP7	KLF5	EFNA5	MAP2K4
GO:0002684	34	552	positive regulation of immune system process	GO BP	0.00783599	ENSG00000159399,ENSG00000124145,ENSG00000105976,ENSG00000138685,ENSG00000184254,ENSG00000167772,ENSG00000115008,ENSG00000163235,ENSG00000117525,ENSG00000116285,ENSG00000169429,ENSG00000116016,ENSG00000146374,ENSG00000125538,ENSG00000180370,ENSG00000102531,ENSG00000133104,ENSG00000161642,ENSG00000169762,ENSG00000148926,ENSG00000136244,ENSG00000028137,ENSG00000164400,ENSG00000164104,ENSG00000168214…		HK2	SDC4	MET	FGF2	ALDH1A3	ANGPTL4	IL1A	TGFA	F3	ERRFI1	CXCL8	EPAS1	RSPO3	IL1B	PAK2	FNDC3A	SPART	ZNF385A	TAPT1	ADM	IL6	TNFRSF1B	CSF2	HMGB2	RGO BPJ	NLRP3	ZBTB1	ID2	GDF5	BHLHE40	TRAK2	EGR1	LOX	APOLD1	H3F3A	SH3GL1	PTPN14	GLO1	SLC7A5	ID1	STXGO BP3	IL11
GO:0071310	72	1594	cellular response to organic substance	GO BP	0.00893131	ENSG00000159399,ENSG00000138685,ENSG00000167772,ENSG00000115008,ENSG00000163235,ENSG00000117525,ENSG00000116285,ENSG00000169429,ENSG00000116016,ENSG00000146374,ENSG00000125538,ENSG00000148926,ENSG00000136244,ENSG00000168214,ENSG00000120738,ENSG00000113083,ENSG00000178878,ENSG00000152104,ENSG00000125968,ENSG00000101384,ENSG00000122877,ENSG00000154188,ENSG00000144476,ENSG00000102554,ENSG00000120708…		HK2	FGF2	ANGPTL4	IL1A	TGFA	F3	ERRFI1	CXCL8	EPAS1	RSPO3	IL1B	ADM	IL6	RGO BPJ	EGR1	LOX	APOLD1	PTPN14	ID1	JAG1	EGR2	ANGPT1	ACKR3	KLF5	TGFBI	PECAM1	NR4A1	TNF	EGR3	COL18A1	FZD4
GO:0048731	111	2834	system development	GO BP	0.00921861	ENSG00000169429,ENSG00000113083,ENSG00000163734,ENSG00000115009,ENSG00000163735,ENSG00000144476,ENSG00000277632,ENSG00000276085		CXCL8	LOX	CXCL3	CCL20	CXCL5	ACKR3	CCL3	CCL3L1
GO:0001944	31	502	vasculature development	GO BP	0.00921861	ENSG00000169429,ENSG00000113083,ENSG00000163734,ENSG00000115009,ENSG00000163735,ENSG00000144476,ENSG00000277632,ENSG00000276085		CXCL8	LOX	CXCL3	CCL20	CXCL5	ACKR3	CCL3	CCL3L1
GO:1990868	8	41	response to chemokine	GO BP	0.00921861	ENSG00000138685,ENSG00000257315,ENSG00000115008,ENSG00000116285,ENSG00000125538,ENSG00000133104,ENSG00000161642,ENSG00000148926,ENSG00000136244,ENSG00000028137,ENSG00000164400,ENSG00000164104,ENSG00000168214,ENSG00000162711,ENSG00000126804,ENSG00000115738,ENSG00000125965,ENSG00000134107,ENSG00000113083,ENSG00000178878,ENSG00000103257,ENSG00000125968,ENSG00000101384,ENSG00000122877,ENSG00000106635…		FGF2	ZBED6	IL1A	ERRFI1	IL1B	SPART	ZNF385A	ADM	IL6	TNFRSF1B	CSF2	HMGB2	RGO BPJ	NLRP3	ZBTB1	ID2	GDF5	BHLHE40	LOX	APOLD1	SLC7A5	ID1	JAG1	EGR2	BCL7B	ADAMTS12	IGFGO BP3	PRKCH	KLF5	KCTD11	EVI2B	EFNA5	TNFSF14	RFX3	CRAGO BP2	CCL3	MMP9	RGS2	TNFRSF11B	DKK1	GFAP	CDS1
GO:1990869	8	41	cellular response to chemokine	GO BP	0.00921861	ENSG00000124145,ENSG00000105976,ENSG00000138685,ENSG00000115008,ENSG00000117525,ENSG00000169429,ENSG00000125538,ENSG00000112769,ENSG00000136244,ENSG00000164400,ENSG00000164104,ENSG00000113083,ENSG00000124731,ENSG00000140526,ENSG00000101384,ENSG00000174684,ENSG00000122877,ENSG00000163734,ENSG00000154188,ENSG00000115009,ENSG00000113657,ENSG00000146674,ENSG00000163735,ENSG00000112245,ENSG00000144476…		SDC4	MET	FGF2	IL1A	F3	CXCL8	IL1B	LAMA4	IL6	CSF2	HMGB2	LOX	TREM1	ABHD2	JAG1	B4GAT1	EGR2	CXCL3	ANGPT1	CCL20	DPYSL3	IGFGO BP3	CXCL5	PTP4A1	ACKR3	ARTN	EFNA5	TNFSF14	SRGAP1	TRPM2	CCL3	MMP9	CSF1R	IL27RA	SERPIND1	PECAM1	NR4A1	CARMIL2	SEMA6D	FUT4	EPHA5	TNF
GO:0045595	52	1053	regulation of cell differentiation	GO BP	0.00924079	ENSG00000115008,ENSG00000169429,ENSG00000125538,ENSG00000148926,ENSG00000136244,ENSG00000028137,ENSG00000164400,ENSG00000164104,ENSG00000162711,ENSG00000103257,ENSG00000163734,ENSG00000163735,ENSG00000101336,ENSG00000277632,ENSG00000123358,ENSG00000140465,ENSG00000232810,ENSG00000170345		IL1A	CXCL8	IL1B	ADM	IL6	TNFRSF1B	CSF2	HMGB2	NLRP3	SLC7A5	CXCL3	CXCL5	HCK	CCL3	NR4A1	CYP1A1	TNF	FOS
GO:0040011	46	890	locomotion	GO BP	0.00924079	ENSG00000105976,ENSG00000115008,ENSG00000160785,ENSG00000116016,ENSG00000125538,ENSG00000112769,ENSG00000136244,ENSG00000154736,ENSG00000168214,ENSG00000120738,ENSG00000125968,ENSG00000154188,ENSG00000109819,ENSG00000142185,ENSG00000182578,ENSG00000164761,ENSG00000179148,ENSG00000123689,ENSG00000261371,ENSG00000155846,ENSG00000171813,ENSG00000232810,ENSG00000187688,ENSG00000102468		MET	IL1A	SLC25A44	EPAS1	IL1B	LAMA4	IL6	ADAMTS5	RGO BPJ	EGR1	ID1	ANGPT1	PPARGC1A	TRPM2	CSF1R	TNFRSF11B	ALOXE3	G0S2	PECAM1	PPARGC1B	PWWP2B	TNF	TRPV2	HTR2A
GO:0032496	18	202	response to lipopolysaccharide	GO BP	0.00924079	ENSG00000105976,ENSG00000138685,ENSG00000117525,ENSG00000169429,ENSG00000125538,ENSG00000180370,ENSG00000136244,ENSG00000164104,ENSG00000162711,ENSG00000078140,ENSG00000117407,ENSG00000125735,ENSG00000280987,ENSG00000101336,ENSG00000121390,ENSG00000277632,ENSG00000182578,ENSG00000247315,ENSG00000015479,ENSG00000184584,ENSG00000232810		MET	FGF2	F3	CXCL8	IL1B	PAK2	IL6	HMGB2	NLRP3	UBE2K	ARTN	TNFSF14	MATR3	HCK	PSPC1	CCL3	CSF1R	ZCCHC3	MATR3	TMEM173	TNF
GO:0048871	24	342	multicellular organismal homeostasis	GO BP	0.0099738	ENSG00000105976,ENSG00000167772,ENSG00000115008,ENSG00000163235,ENSG00000129355,ENSG00000125538,ENSG00000102804,ENSG00000180370,ENSG00000161642,ENSG00000136244,ENSG00000164400,ENSG00000137331,ENSG00000197632,ENSG00000164104,ENSG00000125965,ENSG00000124767,ENSG00000145779,ENSG00000103257,ENSG00000125968,ENSG00000154188,ENSG00000027075,ENSG00000144476,ENSG00000159335,ENSG00000185862,ENSG00000125735…		MET	ANGPTL4	IL1A	TGFA	CDKN2D	IL1B	TSC22D1	PAK2	ZNF385A	IL6	CSF2	IER3	SERPINB2	HMGB2	GDF5	GLO1	TNFAIP8	SLC7A5	ID1	ANGPT1	PRKCH	ACKR3	PTMS	EVI2B	TNFSF14	HMGN5	MAP2K4	HCK	PPARGC1A	BCL2A1	MMP9	CSF1R	IL27RA	DKK1	NR4A1	TNF	EGR3
GO:0032103	21	268	positive regulation of response to external stimulus	GO BP	0.0099738	ENSG00000159399,ENSG00000115008,ENSG00000117525,ENSG00000169429,ENSG00000125538,ENSG00000136244,ENSG00000028137,ENSG00000164400,ENSG00000120738,ENSG00000113083,ENSG00000164164,ENSG00000116266,ENSG00000163734,ENSG00000154188,ENSG00000115009,ENSG00000113657,ENSG00000151388,ENSG00000163735,ENSG00000078140,ENSG00000144476,ENSG00000102554,ENSG00000106829,ENSG00000101336,ENSG00000277632,ENSG00000105246…		HK2	IL1A	F3	CXCL8	IL1B	IL6	TNFRSF1B	CSF2	EGR1	LOX	OTUD4	STXGO BP3	CXCL3	ANGPT1	CCL20	DPYSL3	ADAMTS12	CXCL5	UBE2K	ACKR3	KLF5	TLE4	HCK	CCL3	EBI3	CSF1R	IL27RA	MEFV	IFIT1	NR5A2	TMEM173	TNF	HIST1H2BJ	CCL3L1	FOS	FZD4
KEGG 05144	7	32	Malaria	KEGG	0.0104383	ENSG00000105976,ENSG00000125538,ENSG00000168214,ENSG00000178878,ENSG00000125968,ENSG00000101384,ENSG00000113448,ENSG00000151388,ENSG00000261371,ENSG00000232810,ENSG00000182871		MET	IL1B	RGO BPJ	APOLD1	ID1	JAG1	PDE4D	ADAMTS12	PECAM1	TNF	COL18A1
GO:0043069	37	645	negative regulation of programmed cell death	GO BP	0.0117375	ENSG00000115008,ENSG00000169429,ENSG00000125538,ENSG00000136244,ENSG00000028137,ENSG00000164400,ENSG00000164104,ENSG00000162711,ENSG00000103257,ENSG00000163734,ENSG00000163735,ENSG00000101336,ENSG00000277632,ENSG00000232810		IL1A	CXCL8	IL1B	IL6	TNFRSF1B	CSF2	HMGB2	NLRP3	SLC7A5	CXCL3	CXCL5	HCK	CCL3	TNF
GO:0034097	36	620	response to cytokine	GO BP	0.0126108	ENSG00000167772,ENSG00000115008,ENSG00000163235,ENSG00000129355,ENSG00000125538,ENSG00000102804,ENSG00000180370,ENSG00000161642,ENSG00000136244,ENSG00000164400,ENSG00000137331,ENSG00000197632,ENSG00000164104,ENSG00000125965,ENSG00000124767,ENSG00000145779,ENSG00000103257,ENSG00000125968,ENSG00000154188,ENSG00000027075,ENSG00000144476,ENSG00000159335,ENSG00000185862,ENSG00000125735,ENSG00000198157…		ANGPTL4	IL1A	TGFA	CDKN2D	IL1B	TSC22D1	PAK2	ZNF385A	IL6	CSF2	IER3	SERPINB2	HMGB2	GDF5	GLO1	TNFAIP8	SLC7A5	ID1	ANGPT1	PRKCH	ACKR3	PTMS	EVI2B	TNFSF14	HMGN5	MAP2K4	HCK	PPARGC1A	BCL2A1	MMP9	CSF1R	IL27RA	DKK1	NR4A1	TNF	EGR3
GO:0003158	11	92	endothelium development	GO BP	0.0129118	ENSG00000124145,ENSG00000138685,ENSG00000135245,ENSG00000115008,ENSG00000163235,ENSG00000117525,ENSG00000116285,ENSG00000169429,ENSG00000129355,ENSG00000125538,ENSG00000102804,ENSG00000148926,ENSG00000136244,ENSG00000028137,ENSG00000164400,ENSG00000164104,ENSG00000168214,ENSG00000115738,ENSG00000125965,ENSG00000129521,ENSG00000120738,ENSG00000152104,ENSG00000103257,ENSG00000125968,ENSG00000095752…		SDC4	FGF2	HILPDA	IL1A	TGFA	F3	ERRFI1	CXCL8	CDKN2D	IL1B	TSC22D1	ADM	IL6	TNFRSF1B	CSF2	HMGB2	RGO BPJ	ID2	GDF5	EGLN3	EGR1	PTPN14	SLC7A5	ID1	IL11	JAG1	ANGPT1	CCND3	VGLL4	BCL7B	TNFRSF9	IGFGO BP3	CXCL5	PRKCH	E2F3	ACKR3	SERTAD1	HMGN5	TXNIP	HCK	PPARGC1A	MMP9
GO:0071222	14	136	cellular response to lipopolysaccharide	GO BP	0.0141416	ENSG00000138685,ENSG00000135245,ENSG00000115008,ENSG00000146374,ENSG00000125538,ENSG00000148926,ENSG00000136244,ENSG00000028137,ENSG00000168214,ENSG00000125965,ENSG00000177565,ENSG00000120738,ENSG00000109189,ENSG00000116266,ENSG00000095752,ENSG00000122877,ENSG00000144560,ENSG00000115009,ENSG00000148943,ENSG00000106635,ENSG00000163735,ENSG00000182782,ENSG00000102554,ENSG00000184349,ENSG00000102312…		FGF2	HILPDA	IL1A	RSPO3	IL1B	ADM	IL6	TNFRSF1B	RGO BPJ	GDF5	TBL1XR1	EGR1	USP46	STXGO BP3	IL11	EGR2	VGLL4	CCL20	LIN7C	BCL7B	CXCL5	HCAR2	KLF5	EFNA5	PORCN	IGFGO BP1	RFX3	TLE4	TRPM2	CCL3	FGF14	CACNB1	PCSK5	PCLO	DKK1	GNA15	GFAP	INSYN2	NR4A1	DAAM2	WISP2	EPHA5
GO:0043066	36	629	negative regulation of apoptotic process	GO BP	0.0141416	ENSG00000115008,ENSG00000169429,ENSG00000125538,ENSG00000148926,ENSG00000136244,ENSG00000028137,ENSG00000164400,ENSG00000164104,ENSG00000162711,ENSG00000103257,ENSG00000163734,ENSG00000163735,ENSG00000101336,ENSG00000277632,ENSG00000123358,ENSG00000140465,ENSG00000232810,ENSG00000170345		IL1A	CXCL8	IL1B	ADM	IL6	TNFRSF1B	CSF2	HMGB2	NLRP3	SLC7A5	CXCL3	CXCL5	HCK	CCL3	NR4A1	CYP1A1	TNF	FOS
GO:0042127	53	1088	regulation of cell population proliferation	GO BP	0.0142887	ENSG00000159399,ENSG00000124145,ENSG00000105976,ENSG00000138685,ENSG00000184254,ENSG00000167772,ENSG00000115008,ENSG00000163235,ENSG00000117525,ENSG00000116285,ENSG00000169429,ENSG00000116016,ENSG00000146374,ENSG00000125538,ENSG00000112769,ENSG00000180370,ENSG00000102531,ENSG00000133104,ENSG00000161642,ENSG00000169762,ENSG00000148926,ENSG00000136244,ENSG00000028137,ENSG00000164400,ENSG00000164104…		HK2	SDC4	MET	FGF2	ALDH1A3	ANGPTL4	IL1A	TGFA	F3	ERRFI1	CXCL8	EPAS1	RSPO3	IL1B	LAMA4	PAK2	FNDC3A	SPART	ZNF385A	TAPT1	ADM	IL6	TNFRSF1B	CSF2	HMGB2	RGO BPJ	NLRP3	ZBTB1	ID2	GDF5	BHLHE40	TRAK2	TBL1XR1	EGR1	LOX	APOLD1	H3F3A	SH3GL1	PTPN14	GLO1	SLC7A5	ID1
GO:0007267	48	967	cell-cell signaling	GO BP	0.0145339	ENSG00000159399,ENSG00000138685,ENSG00000167772,ENSG00000115008,ENSG00000163235,ENSG00000117525,ENSG00000169429,ENSG00000116016,ENSG00000146374,ENSG00000125538,ENSG00000148926,ENSG00000136244,ENSG00000168214,ENSG00000120738,ENSG00000113083,ENSG00000178878,ENSG00000125968,ENSG00000101384,ENSG00000122877,ENSG00000154188,ENSG00000144476,ENSG00000102554,ENSG00000120708,ENSG00000261371,ENSG00000123358…		HK2	FGF2	ANGPTL4	IL1A	TGFA	F3	CXCL8	EPAS1	RSPO3	IL1B	ADM	IL6	RGO BPJ	EGR1	LOX	APOLD1	ID1	JAG1	EGR2	ANGPT1	ACKR3	KLF5	TGFBI	PECAM1	NR4A1	TNF	EGR3	COL18A1	FZD4
GO:0002237	18	215	response to molecule of bacterial origin	GO BP	0.0159074	ENSG00000159399,ENSG00000138685,ENSG00000167772,ENSG00000115008,ENSG00000163235,ENSG00000117525,ENSG00000169429,ENSG00000116016,ENSG00000146374,ENSG00000125538,ENSG00000148926,ENSG00000136244,ENSG00000168214,ENSG00000178878,ENSG00000125968,ENSG00000101384,ENSG00000154188,ENSG00000144476,ENSG00000102554,ENSG00000120708,ENSG00000123358,ENSG00000232810,ENSG00000179388,ENSG00000182871		HK2	FGF2	ANGPTL4	IL1A	TGFA	F3	CXCL8	EPAS1	RSPO3	IL1B	ADM	IL6	RGO BPJ	APOLD1	ID1	JAG1	ANGPT1	ACKR3	KLF5	TGFBI	NR4A1	TNF	EGR3	COL18A1
GO:0007275	119	3153	multicellular organism development	GO BP	0.0159074	ENSG00000169429,ENSG00000163734,ENSG00000115009,ENSG00000163735,ENSG00000144476,ENSG00000277632,ENSG00000276085		CXCL8	CXCL3	CCL20	CXCL5	ACKR3	CCL3	CCL3L1
GO:0001568	29	478	blood vessel development	GO BP	0.0159074	ENSG00000105976,ENSG00000125538,ENSG00000168214,ENSG00000178878,ENSG00000125968,ENSG00000101384,ENSG00000113448,ENSG00000261371,ENSG00000232810,ENSG00000182871		MET	IL1B	RGO BPJ	APOLD1	ID1	JAG1	PDE4D	PECAM1	TNF	COL18A1
GO:0001525	24	357	angiogenesis	GO BP	0.0159074	ENSG00000138685,ENSG00000115008,ENSG00000116285,ENSG00000125538,ENSG00000178878,ENSG00000125968,ENSG00000101384,ENSG00000027075,ENSG00000080298,ENSG00000100985,ENSG00000232810		FGF2	IL1A	ERRFI1	IL1B	APOLD1	ID1	JAG1	PRKCH	RFX3	MMP9	TNF
GO:0070098	7	34	chemokine-mediated signaling pathway	GO BP	0.0159074	ENSG00000115008,ENSG00000117525,ENSG00000169429,ENSG00000172292,ENSG00000125538,ENSG00000148926,ENSG00000136244,ENSG00000028137,ENSG00000164104,ENSG00000168214,ENSG00000162711,ENSG00000124731,ENSG00000163734,ENSG00000115009,ENSG00000151388,ENSG00000163735,ENSG00000101336,ENSG00000277632,ENSG00000100985,ENSG00000182578,ENSG00000163435,ENSG00000103313,ENSG00000175264,ENSG00000184584,ENSG00000099998…		IL1A	F3	CXCL8	CERS6	IL1B	ADM	IL6	TNFRSF1B	HMGB2	RGO BPJ	NLRP3	TREM1	CXCL3	CCL20	ADAMTS12	CXCL5	HCK	CCL3	MMP9	CSF1R	ELF3	MEFV	CHST1	TMEM173	GGT5	FUT4	TNF	CCL3L1	FOS
GO:0045446	10	80	endothelial cell differentiation	GO BP	0.0161234	ENSG00000136244,ENSG00000115009,ENSG00000117407,ENSG00000125735,ENSG00000142185,ENSG00000277632,ENSG00000182578,ENSG00000104998,ENSG00000261371,ENSG00000196371,ENSG00000232810,ENSG00000276085		IL6	CCL20	ARTN	TNFSF14	TRPM2	CCL3	CSF1R	IL27RA	PECAM1	FUT4	TNF	CCL3L1
GO:0030856	11	94	regulation of epithelial cell differentiation	GO BP	0.0161234	ENSG00000125538,ENSG00000136244,ENSG00000103257,ENSG00000027075,ENSG00000131095,ENSG00000232810		IL1B	IL6	SLC7A5	PRKCH	GFAP	TNF
GO:0006954	29	461	inflammatory response	GO BP	0.0162697	ENSG00000169429,ENSG00000125538,ENSG00000136244,ENSG00000168214,ENSG00000124731,ENSG00000163734,ENSG00000163735,ENSG00000105246,ENSG00000124102,ENSG00000232810,ENSG00000124635		CXCL8	IL1B	IL6	RGO BPJ	TREM1	CXCL3	CXCL5	EBI3	PI3	TNF	HIST1H2BJ
GO:0071674	12	108	mononuclear cell migration	GO BP	0.0162697	ENSG00000138685,ENSG00000125538,ENSG00000161642,ENSG00000148926,ENSG00000136244,ENSG00000028137,ENSG00000164400,ENSG00000164104,ENSG00000162711,ENSG00000126804,ENSG00000115738,ENSG00000125965,ENSG00000103257,ENSG00000101384,ENSG00000122877,ENSG00000146674,ENSG00000027075,ENSG00000102554,ENSG00000213859,ENSG00000185862,ENSG00000184349,ENSG00000125735,ENSG00000080298,ENSG00000143320,ENSG00000107984…		FGF2	IL1B	ZNF385A	ADM	IL6	TNFRSF1B	CSF2	HMGB2	NLRP3	ZBTB1	ID2	GDF5	SLC7A5	JAG1	EGR2	IGFGO BP3	PRKCH	KLF5	KCTD11	EVI2B	EFNA5	TNFSF14	RFX3	CRAGO BP2	DKK1	GFAP	CDS1	PPARGC1B	DLX2	TNF	TRPV2	EGR3	FOS	HTR2A
GO:0060251	6	26	regulation of glial cell proliferation	GO BP	0.0162697	ENSG00000125538,ENSG00000136244,ENSG00000103257,ENSG00000027075,ENSG00000182578,ENSG00000131095,ENSG00000232810		IL1B	IL6	SLC7A5	PRKCH	CSF1R	GFAP	TNF
GO:0006959	11	89	humoral immune response	GO BP	0.0162697	ENSG00000159399,ENSG00000124145,ENSG00000105976,ENSG00000138685,ENSG00000184254,ENSG00000115008,ENSG00000163235,ENSG00000116285,ENSG00000169429,ENSG00000116016,ENSG00000146374,ENSG00000125538,ENSG00000102531,ENSG00000133104,ENSG00000161642,ENSG00000169762,ENSG00000148926,ENSG00000136244,ENSG00000028137,ENSG00000164400,ENSG00000164104,ENSG00000154736,ENSG00000168214,ENSG00000162711,ENSG00000126804…		HK2	SDC4	MET	FGF2	ALDH1A3	IL1A	TGFA	ERRFI1	CXCL8	EPAS1	RSPO3	IL1B	FNDC3A	SPART	ZNF385A	TAPT1	ADM	IL6	TNFRSF1B	CSF2	HMGB2	ADAMTS5	RGO BPJ	NLRP3	ZBTB1	ID2	GDF5	TBL1XR1	EGR1	LOX	H3F3A	GLO1	SLC7A5	ID1	STXGO BP3	IL11	JAG1	EGR2	GNB4	ANGPT1	VGLL4	TNFRSF9
GO:0045597	34	603	positive regulation of cell differentiation	GO BP	0.0162697	ENSG00000124145,ENSG00000138685,ENSG00000135245,ENSG00000115008,ENSG00000163235,ENSG00000117525,ENSG00000116285,ENSG00000169429,ENSG00000129355,ENSG00000125538,ENSG00000102804,ENSG00000148926,ENSG00000136244,ENSG00000028137,ENSG00000164400,ENSG00000164104,ENSG00000168214,ENSG00000115738,ENSG00000125965,ENSG00000129521,ENSG00000120738,ENSG00000163041,ENSG00000152104,ENSG00000103257,ENSG00000125968…		SDC4	FGF2	HILPDA	IL1A	TGFA	F3	ERRFI1	CXCL8	CDKN2D	IL1B	TSC22D1	ADM	IL6	TNFRSF1B	CSF2	HMGB2	RGO BPJ	ID2	GDF5	EGLN3	EGR1	H3F3A	PTPN14	SLC7A5	ID1	IL11	JAG1	ANGPT1	CCND3	VGLL4	BCL7B	TNFRSF9	IGFGO BP3	CXCL5	PRKCH	E2F3	ACKR3	SERTAD1	ARTN	TNFSF14	HMGN5	TXNIP
GO:0014009	7	37	glial cell proliferation	GO BP	0.0162697	ENSG00000159399,ENSG00000105976,ENSG00000138685,ENSG00000184254,ENSG00000257315,ENSG00000167772,ENSG00000100764,ENSG00000115008,ENSG00000163235,ENSG00000129355,ENSG00000125538,ENSG00000105058,ENSG00000102804,ENSG00000141458,ENSG00000180370,ENSG00000161642,ENSG00000148926,ENSG00000136244,ENSG00000028137,ENSG00000164400,ENSG00000137331,ENSG00000197632,ENSG00000164104,ENSG00000162711,ENSG00000125965…		HK2	MET	FGF2	ALDH1A3	ZBED6	ANGPTL4	PSMC1	IL1A	TGFA	CDKN2D	IL1B	FAM32A	TSC22D1	NPC1	PAK2	ZNF385A	ADM	IL6	TNFRSF1B	CSF2	IER3	SERPINB2	HMGB2	NLRP3	GDF5	EGLN3	EGR1	PTPMT1	LOX	GLO1	TNFAIP8	SLC7A5	ID1	ANGPT1	BCL7B	TNFRSF9	IGFGO BP3	PRKCH	E2F3	ACKR3	HCAR2	CASP7
GO:0048513	91	2254	animal organ development	GO BP	0.0162697	ENSG00000138685,ENSG00000264230,ENSG00000113263,ENSG00000265190,ENSG00000116741,ENSG00000060558,ENSG00000102468		FGF2	ANXA8L1	ITK	ANXA8	RGS2	GNA15	HTR2A
GO:0008283	60	1302	cell population proliferation	GO BP	0.0162697	ENSG00000159399,ENSG00000124145,ENSG00000105976,ENSG00000138685,ENSG00000184254,ENSG00000257315,ENSG00000167772,ENSG00000115008,ENSG00000163235,ENSG00000117525,ENSG00000116285,ENSG00000169429,ENSG00000116016,ENSG00000146374,ENSG00000125538,ENSG00000112769,ENSG00000180370,ENSG00000102531,ENSG00000133104,ENSG00000161642,ENSG00000169762,ENSG00000148926,ENSG00000136244,ENSG00000028137,ENSG00000164400…		HK2	SDC4	MET	FGF2	ALDH1A3	ZBED6	ANGPTL4	IL1A	TGFA	F3	ERRFI1	CXCL8	EPAS1	RSPO3	IL1B	LAMA4	PAK2	FNDC3A	SPART	ZNF385A	TAPT1	ADM	IL6	TNFRSF1B	CSF2	IER3	HMGB2	ADAMTS5	RGO BPJ	NLRP3	ZBTB1	ID2	GDF5	BHLHE40	TRAK2	TBL1XR1	EGR1	LOX	APOLD1	MEST	H3F3A	SH3GL1
GO:0008219	68	1525	cell death	GO BP	0.0162697	ENSG00000105976,ENSG00000138685,ENSG00000184254,ENSG00000167772,ENSG00000115008,ENSG00000163235,ENSG00000129355,ENSG00000125538,ENSG00000102804,ENSG00000180370,ENSG00000161642,ENSG00000148926,ENSG00000136244,ENSG00000028137,ENSG00000164400,ENSG00000137331,ENSG00000197632,ENSG00000164104,ENSG00000125965,ENSG00000129521,ENSG00000120738,ENSG00000110536,ENSG00000113083,ENSG00000124767,ENSG00000145779…		MET	FGF2	ALDH1A3	ANGPTL4	IL1A	TGFA	CDKN2D	IL1B	TSC22D1	PAK2	ZNF385A	ADM	IL6	TNFRSF1B	CSF2	IER3	SERPINB2	HMGB2	GDF5	EGLN3	EGR1	PTPMT1	LOX	GLO1	TNFAIP8	SLC7A5	ID1	ANGPT1	IGFGO BP3	PRKCH	E2F3	ACKR3	HCAR2	PTMS	EVI2B	TNFSF14	HMGN5	MAP2K4	TXNIP	HCK	PPARGC1A	YEATS4
GO:0010517	7	37	regulation of phospholipase activity	GO BP	0.0162697	ENSG00000159399,ENSG00000138685,ENSG00000167772,ENSG00000115008,ENSG00000117525,ENSG00000169429,ENSG00000125538,ENSG00000161642,ENSG00000169762,ENSG00000148926,ENSG00000136244,ENSG00000028137,ENSG00000164400,ENSG00000164104,ENSG00000168214,ENSG00000162711,ENSG00000126804,ENSG00000115738,ENSG00000125965,ENSG00000103257,ENSG00000101384,ENSG00000122877,ENSG00000106635,ENSG00000146674,ENSG00000027075…		HK2	FGF2	ANGPTL4	IL1A	F3	CXCL8	IL1B	ZNF385A	TAPT1	ADM	IL6	TNFRSF1B	CSF2	HMGB2	RGO BPJ	NLRP3	ZBTB1	ID2	GDF5	SLC7A5	JAG1	EGR2	BCL7B	IGFGO BP3	PRKCH	KLF5	KCTD11	EVI2B	EFNA5	TNFSF14	RFX3	PPARGC1A	CRAGO BP2	SYNDIG1	DKK1	GFAP	CDS1	PPARGC1B	DLX2	TNF	TRPV2	EGR3
GO:0048856	136	3725	anatomical structure development	GO BP	0.0162697	ENSG00000115008,ENSG00000169429,ENSG00000125538,ENSG00000136244,ENSG00000028137,ENSG00000164400,ENSG00000164104,ENSG00000162711,ENSG00000103257,ENSG00000163734,ENSG00000163735,ENSG00000101336,ENSG00000277632,ENSG00000232810		IL1A	CXCL8	IL1B	IL6	TNFRSF1B	CSF2	HMGB2	NLRP3	SLC7A5	CXCL3	CXCL5	HCK	CCL3	TNF
GO:0043067	52	1067	regulation of programmed cell death	GO BP	0.0162697	ENSG00000159399,ENSG00000105976,ENSG00000138685,ENSG00000135245,ENSG00000115008,ENSG00000163235,ENSG00000117525,ENSG00000116285,ENSG00000169429,ENSG00000129355,ENSG00000116016,ENSG00000125538,ENSG00000152749,ENSG00000141458,ENSG00000180370,ENSG00000133104,ENSG00000148926,ENSG00000140943,ENSG00000136244,ENSG00000071537,ENSG00000028137,ENSG00000164400,ENSG00000164104,ENSG00000168214,ENSG00000162711…		HK2	MET	FGF2	HILPDA	IL1A	TGFA	F3	ERRFI1	CXCL8	CDKN2D	EPAS1	IL1B	GPR180	NPC1	PAK2	SPART	ADM	MBTPS1	IL6	SEL1L	TNFRSF1B	CSF2	HMGB2	RGO BPJ	NLRP3	GDF5	EGLN3	EGR1	LOX	USP46	SLC7A5	FBXO32	ID1	OTUD4	TREM1	STXGO BP3	ABHD2	JAG1	UCN2	B4GAT1	EGR2	CXCL3
GO:0051094	45	902	positive regulation of developmental process	GO BP	0.0172913	ENSG00000125538,ENSG00000136244,ENSG00000277632,ENSG00000232810		IL1B	IL6	CCL3	TNF
GO:0071219	14	143	cellular response to molecule of bacterial origin	GO BP	0.0174413	ENSG00000138685,ENSG00000115008,ENSG00000125538,ENSG00000133104,ENSG00000136244,ENSG00000028137,ENSG00000164104,ENSG00000115738,ENSG00000134107,ENSG00000103257,ENSG00000125968,ENSG00000122877,ENSG00000027075,ENSG00000184349,ENSG00000080298,ENSG00000143320,ENSG00000131095,ENSG00000137872,ENSG00000146122,ENSG00000115844,ENSG00000232810,ENSG00000082684,ENSG00000187688		FGF2	IL1A	IL1B	SPART	IL6	TNFRSF1B	HMGB2	ID2	BHLHE40	SLC7A5	ID1	EGR2	PRKCH	EFNA5	RFX3	CRAGO BP2	GFAP	SEMA6D	DAAM2	DLX2	TNF	SEMA5B	TRPV2
GO:0042221	102	2579	response to chemical	GO BP	0.0180034	ENSG00000159399,ENSG00000138685,ENSG00000167772,ENSG00000115008,ENSG00000163235,ENSG00000117525,ENSG00000169429,ENSG00000116016,ENSG00000146374,ENSG00000125538,ENSG00000148926,ENSG00000136244,ENSG00000168214,ENSG00000113083,ENSG00000178878,ENSG00000125968,ENSG00000101384,ENSG00000154188,ENSG00000144476,ENSG00000102554,ENSG00000120708,ENSG00000123358,ENSG00000232810,ENSG00000179388,ENSG00000182871…		HK2	FGF2	ANGPTL4	IL1A	TGFA	F3	CXCL8	EPAS1	RSPO3	IL1B	ADM	IL6	RGO BPJ	LOX	APOLD1	ID1	JAG1	ANGPT1	ACKR3	KLF5	TGFBI	NR4A1	TNF	EGR3	COL18A1	FZD4
GO:0150078	4	9	positive regulation of neuroinflammatory response	GO BP	0.0193603	ENSG00000115008,ENSG00000169429,ENSG00000125538,ENSG00000136244,ENSG00000028137,ENSG00000164400,ENSG00000164104,ENSG00000162711,ENSG00000103257,ENSG00000163734,ENSG00000163735,ENSG00000265972,ENSG00000101336,ENSG00000277632,ENSG00000232810		IL1A	CXCL8	IL1B	IL6	TNFRSF1B	CSF2	HMGB2	NLRP3	SLC7A5	CXCL3	CXCL5	TXNIP	HCK	CCL3	TNF
GO:0060284	23	351	regulation of cell development	GO BP	0.0193636	ENSG00000161642,ENSG00000136244,ENSG00000115738,ENSG00000177565,ENSG00000095752,ENSG00000101384,ENSG00000122877,ENSG00000102554,ENSG00000109819,ENSG00000116741,ENSG00000179148,ENSG00000163624,ENSG00000123358,ENSG00000232810,ENSG00000102468		ZNF385A	IL6	ID2	TBL1XR1	IL11	JAG1	EGR2	KLF5	PPARGC1A	RGS2	ALOXE3	CDS1	NR4A1	TNF	HTR2A
GO:0048514	26	417	blood vessel morphogenesis	GO BP	0.0199914	ENSG00000125538,ENSG00000148926,ENSG00000136244,ENSG00000101187,ENSG00000103257,ENSG00000116266,ENSG00000095752,ENSG00000182782,ENSG00000184349,ENSG00000080298,ENSG00000142185,ENSG00000186472,ENSG00000145242,ENSG00000232810,ENSG00000174804		IL1B	ADM	IL6	SLCO4A1	SLC7A5	STXGO BP3	IL11	HCAR2	EFNA5	RFX3	TRPM2	PCLO	EPHA5	TNF	FZD4
GO:0071216	15	166	cellular response to biotic stimulus	GO BP	0.0215688	ENSG00000167772,ENSG00000264230,ENSG00000265190,ENSG00000116741		ANGPTL4	ANXA8L1	ANXA8	RGS2
GO:0045444	15	172	fat cell differentiation	GO BP	0.0215688	ENSG00000115008,ENSG00000169429,ENSG00000125538,ENSG00000136244,ENSG00000124731,ENSG00000163734,ENSG00000115009,ENSG00000163735,ENSG00000277632,ENSG00000182578,ENSG00000261371,ENSG00000196371,ENSG00000276085		IL1A	CXCL8	IL1B	IL6	TREM1	CXCL3	CCL20	CXCL5	CCL3	CSF1R	PECAM1	FUT4	CCL3L1
GO:0009914	15	171	hormone transport	GO BP	0.0215688	ENSG00000124145,ENSG00000115008,ENSG00000169429,ENSG00000116016,ENSG00000125538,ENSG00000180370,ENSG00000161642,ENSG00000136244,ENSG00000028137,ENSG00000164400,ENSG00000164104,ENSG00000168214,ENSG00000162711,ENSG00000126804,ENSG00000115738,ENSG00000120738,ENSG00000113083,ENSG00000124767,ENSG00000103257,ENSG00000164164,ENSG00000124731,ENSG00000116266,ENSG00000095752,ENSG00000101384,ENSG00000163734…		SDC4	IL1A	CXCL8	EPAS1	IL1B	PAK2	ZNF385A	IL6	TNFRSF1B	CSF2	HMGB2	RGO BPJ	NLRP3	ZBTB1	ID2	EGR1	LOX	GLO1	SLC7A5	OTUD4	TREM1	STXGO BP3	IL11	JAG1	CXCL3	PDE4D	ANGPT1	CCND3	CCL20	TNFRSF9	CXCL5	PRKCH	UBE2K	ACKR3	HCAR2	ARTN	PTMS	EVI2B	TNFSF14	MAP2K4	MATR3	ITK
GO:0060192	4	10	negative regulation of lipase activity	GO BP	0.0224842	ENSG00000115008,ENSG00000116285,ENSG00000129355,ENSG00000125538,ENSG00000141458,ENSG00000180370,ENSG00000148926,ENSG00000136244,ENSG00000164104,ENSG00000120738,ENSG00000113083,ENSG00000156804,ENSG00000125968,ENSG00000140526,ENSG00000103569,ENSG00000165806,ENSG00000184349,ENSG00000146678,ENSG00000265972,ENSG00000142185,ENSG00000277632,ENSG00000247315,ENSG00000125740,ENSG00000185745,ENSG00000060558…		IL1A	ERRFI1	CDKN2D	IL1B	NPC1	PAK2	ADM	IL6	HMGB2	EGR1	LOX	FBXO32	ID1	ABHD2	AQP9	CASP7	EFNA5	IGFGO BP1	TXNIP	TRPM2	CCL3	ZCCHC3	FOSB	IFIT1	GNA15	PPARGC1B	TMEM173	CYP1A1	MGARP	TNF	MT-ND6	FOS	HTR2A
GO:0097529	13	132	myeloid leukocyte migration	GO BP	0.0224842	ENSG00000105976,ENSG00000115008,ENSG00000116016,ENSG00000125538,ENSG00000102531,ENSG00000101384,ENSG00000113448,ENSG00000102554,ENSG00000080298,ENSG00000261371,ENSG00000136842,ENSG00000232810,ENSG00000182871		MET	IL1A	EPAS1	IL1B	FNDC3A	JAG1	PDE4D	KLF5	RFX3	PECAM1	TMOD1	TNF	COL18A1
GO:0002376	71	1637	immune system process	GO BP	0.0226432	ENSG00000180370,ENSG00000280987,ENSG00000101336,ENSG00000121390,ENSG00000247315,ENSG00000015479,ENSG00000184584		PAK2	MATR3	HCK	PSPC1	ZCCHC3	MATR3	TMEM173
GO:0014070	33	588	response to organic cyclic compound	GO BP	0.0227723	ENSG00000159399,ENSG00000105976,ENSG00000138685,ENSG00000135245,ENSG00000115008,ENSG00000117525,ENSG00000116285,ENSG00000169429,ENSG00000116016,ENSG00000125538,ENSG00000141458,ENSG00000180370,ENSG00000133104,ENSG00000140943,ENSG00000136244,ENSG00000028137,ENSG00000164400,ENSG00000164104,ENSG00000168214,ENSG00000162711,ENSG00000125965,ENSG00000129521,ENSG00000120738,ENSG00000113083,ENSG00000103257…		HK2	MET	FGF2	HILPDA	IL1A	F3	ERRFI1	CXCL8	EPAS1	IL1B	NPC1	PAK2	SPART	MBTPS1	IL6	TNFRSF1B	CSF2	HMGB2	RGO BPJ	NLRP3	GDF5	EGLN3	EGR1	LOX	SLC7A5	FBXO32	ID1	OTUD4	TREM1	STXGO BP3	ABHD2	UCN2	EGR2	CXCL3	ANGPT1	CCND3	CCL20	AQP9	DPYSL3	ADAMTS12	CXCL5	UBE2K
GO:0002064	13	143	epithelial cell development	GO BP	0.0233588	ENSG00000159399,ENSG00000124145,ENSG00000105976,ENSG00000138685,ENSG00000184254,ENSG00000167772,ENSG00000135245,ENSG00000115008,ENSG00000163235,ENSG00000117525,ENSG00000116285,ENSG00000169429,ENSG00000129355,ENSG00000172292,ENSG00000116016,ENSG00000146374,ENSG00000125538,ENSG00000152749,ENSG00000141458,ENSG00000180370,ENSG00000133104,ENSG00000161642,ENSG00000169762,ENSG00000148926,ENSG00000140943…		HK2	SDC4	MET	FGF2	ALDH1A3	ANGPTL4	HILPDA	IL1A	TGFA	F3	ERRFI1	CXCL8	CDKN2D	CERS6	EPAS1	RSPO3	IL1B	GPR180	NPC1	PAK2	SPART	ZNF385A	TAPT1	ADM	MBTPS1	IL6	SEL1L	TNFRSF1B	CSF2	IER3	SERPINB2	GPAT3	HMGB2	ADAMTS5	RGO BPJ	NLRP3	AC008397.2	ZBTB1	ID2	GDF5	BHLHE40	EGLN3
GO:0002218	7	41	activation of innate immune response	GO BP	0.0249391	ENSG00000159399,ENSG00000124145,ENSG00000105976,ENSG00000138685,ENSG00000167772,ENSG00000115008,ENSG00000163235,ENSG00000117525,ENSG00000169429,ENSG00000116016,ENSG00000146374,ENSG00000125538,ENSG00000148926,ENSG00000136244,ENSG00000168214,ENSG00000115738,ENSG00000113083,ENSG00000178878,ENSG00000125968,ENSG00000101384,ENSG00000154188,ENSG00000151388,ENSG00000144476,ENSG00000102554,ENSG00000182578…		HK2	SDC4	MET	FGF2	ANGPTL4	IL1A	TGFA	F3	CXCL8	EPAS1	RSPO3	IL1B	ADM	IL6	RGO BPJ	ID2	LOX	APOLD1	ID1	JAG1	ANGPT1	ADAMTS12	ACKR3	KLF5	CSF1R	TGFBI	NR4A1	GREB1L	TNF	EGR3	COL18A1	FZD4
GO:0070887	82	1992	cellular response to chemical stimulus	GO BP	0.0270311	ENSG00000159399,ENSG00000124145,ENSG00000105976,ENSG00000138685,ENSG00000167772,ENSG00000115008,ENSG00000163235,ENSG00000117525,ENSG00000169429,ENSG00000116016,ENSG00000146374,ENSG00000125538,ENSG00000148926,ENSG00000136244,ENSG00000168214,ENSG00000115738,ENSG00000113083,ENSG00000178878,ENSG00000125968,ENSG00000101384,ENSG00000154188,ENSG00000151388,ENSG00000144476,ENSG00000102554,ENSG00000182578…		HK2	SDC4	MET	FGF2	ANGPTL4	IL1A	TGFA	F3	CXCL8	EPAS1	RSPO3	IL1B	ADM	IL6	RGO BPJ	ID2	LOX	APOLD1	ID1	JAG1	ANGPT1	ADAMTS12	ACKR3	KLF5	CSF1R	TGFBI	NR4A1	GREB1L	TNF	EGR3	COL18A1	FZD4
GO:0050896	185	5412	response to stimulus	GO BP	0.0270311	ENSG00000169429,ENSG00000125538,ENSG00000136244,ENSG00000120738,ENSG00000164164,ENSG00000115009,ENSG00000151388,ENSG00000277632,ENSG00000276085		CXCL8	IL1B	IL6	EGR1	OTUD4	CCL20	ADAMTS12	CCL3	CCL3L1
GO:1901700	51	1082	response to oxygen-containing compound	GO BP	0.0277198	ENSG00000124145,ENSG00000105976,ENSG00000138685,ENSG00000184254,ENSG00000115008,ENSG00000116285,ENSG00000116016,ENSG00000146374,ENSG00000125538,ENSG00000102531,ENSG00000148926,ENSG00000168214,ENSG00000115738,ENSG00000178878,ENSG00000125968,ENSG00000101384,ENSG00000113448,ENSG00000148943,ENSG00000151388,ENSG00000027075,ENSG00000102554,ENSG00000080298,ENSG00000265972,ENSG00000100985,ENSG00000182578…		SDC4	MET	FGF2	ALDH1A3	IL1A	ERRFI1	EPAS1	RSPO3	IL1B	FNDC3A	ADM	RGO BPJ	ID2	APOLD1	ID1	JAG1	PDE4D	LIN7C	ADAMTS12	PRKCH	KLF5	RFX3	TXNIP	MMP9	CSF1R	ELF3	DKK1	KRT15	PECAM1	NR5A2	CARMIL2	GREB1L	CYP1A1	KRT75	TMOD1	TNF	COL18A1	EHF
GO:0035239	32	585	tube morphogenesis	GO BP	0.0277889	ENSG00000169429,ENSG00000125538,ENSG00000124731,ENSG00000163734,ENSG00000115009,ENSG00000163735,ENSG00000277632,ENSG00000276085		CXCL8	IL1B	TREM1	CXCL3	CCL20	CXCL5	CCL3	CCL3L1
GO:0071347	9	69	cellular response to interleukin-1	GO BP	0.0277889	ENSG00000169429,ENSG00000125538,ENSG00000124731,ENSG00000163734,ENSG00000115009,ENSG00000163735,ENSG00000277632,ENSG00000182578,ENSG00000276085		CXCL8	IL1B	TREM1	CXCL3	CCL20	CXCL5	CCL3	CSF1R	CCL3L1
GO:0060429	38	741	epithelium development	GO BP	0.0277889	ENSG00000103257,ENSG00000123643,ENSG00000116741,ENSG00000131095,ENSG00000232810,ENSG00000196517		SLC7A5	SLC36A1	RGS2	GFAP	TNF	SLC6A9
GO:0030593	8	53	neutrophil chemotaxis	GO BP	0.0277889	ENSG00000184254,ENSG00000167772,ENSG00000115008,ENSG00000163235,ENSG00000129355,ENSG00000125538,ENSG00000102804,ENSG00000180370,ENSG00000161642,ENSG00000148926,ENSG00000136244,ENSG00000028137,ENSG00000164400,ENSG00000137331,ENSG00000197632,ENSG00000164104,ENSG00000125965,ENSG00000129521,ENSG00000120738,ENSG00000110536,ENSG00000113083,ENSG00000124767,ENSG00000145779,ENSG00000103257,ENSG00000125968…		ALDH1A3	ANGPTL4	IL1A	TGFA	CDKN2D	IL1B	TSC22D1	PAK2	ZNF385A	ADM	IL6	TNFRSF1B	CSF2	IER3	SERPINB2	HMGB2	GDF5	EGLN3	EGR1	PTPMT1	LOX	GLO1	TNFAIP8	SLC7A5	ID1	ANGPT1	IGFGO BP3	PRKCH	E2F3	ACKR3	HCAR2	PTMS	EVI2B	TNFSF14	HMGN5	MAP2K4	TXNIP	HCK	PPARGC1A	YEATS4	BCL2A1	CCL3
GO:0071621	9	68	granulocyte chemotaxis	GO BP	0.0277889	ENSG00000160785,ENSG00000116016,ENSG00000112769,ENSG00000154736,ENSG00000168214,ENSG00000125968,ENSG00000109819,ENSG00000123689,ENSG00000155846,ENSG00000171813,ENSG00000187688		SLC25A44	EPAS1	LAMA4	ADAMTS5	RGO BPJ	ID1	PPARGC1A	G0S2	PPARGC1B	PWWP2B	TRPV2
GO:0089718	6	30	amino acid import across plasma membrane	GO BP	0.0277889	ENSG00000160785,ENSG00000116016,ENSG00000112769,ENSG00000154736,ENSG00000168214,ENSG00000125968,ENSG00000109819,ENSG00000123689,ENSG00000155846,ENSG00000171813,ENSG00000187688		SLC25A44	EPAS1	LAMA4	ADAMTS5	RGO BPJ	ID1	PPARGC1A	G0S2	PPARGC1B	PWWP2B	TRPV2
KEGG 04640	7	41	Hematopoietic cell lineage	KEGG	0.0277889	ENSG00000124145,ENSG00000115008,ENSG00000169429,ENSG00000125538,ENSG00000180370,ENSG00000136244,ENSG00000028137,ENSG00000164104,ENSG00000162711,ENSG00000126804,ENSG00000115738,ENSG00000113083,ENSG00000103257,ENSG00000164164,ENSG00000101384,ENSG00000113448,ENSG00000154188,ENSG00000115009,ENSG00000049249,ENSG00000027075,ENSG00000078140,ENSG00000182782,ENSG00000185862,ENSG00000125735,ENSG00000065559…		SDC4	IL1A	CXCL8	IL1B	PAK2	IL6	TNFRSF1B	HMGB2	NLRP3	ZBTB1	ID2	LOX	SLC7A5	OTUD4	JAG1	PDE4D	ANGPT1	CCL20	TNFRSF9	PRKCH	UBE2K	HCAR2	EVI2B	TNFSF14	MAP2K4	MATR3	ITK	HCK	PSPC1	CCL3	EBI3	NCR3LG1	CSF1R	ZCCHC3	IL27RA	TNFRSF11B	MEFV	MATR3	PPARGC1B	TMEM173	FUT4	SIRPB1
GO:0042981	50	1047	regulation of apoptotic process	GO BP	0.0280112	ENSG00000138685,ENSG00000135245,ENSG00000115008,ENSG00000163235,ENSG00000117525,ENSG00000125538,ENSG00000102804,ENSG00000148926,ENSG00000136244,ENSG00000164400,ENSG00000164104,ENSG00000168214,ENSG00000115738,ENSG00000120738,ENSG00000103257,ENSG00000125968,ENSG00000095752,ENSG00000106635,ENSG00000163735,ENSG00000027075,ENSG00000112242,ENSG00000197019,ENSG00000198157,ENSG00000101336,ENSG00000100985…		FGF2	HILPDA	IL1A	TGFA	F3	IL1B	TSC22D1	ADM	IL6	CSF2	HMGB2	RGO BPJ	ID2	EGR1	SLC7A5	ID1	IL11	BCL7B	CXCL5	PRKCH	E2F3	SERTAD1	HMGN5	HCK	MMP9	EBI3	CSF1R	IL27RA	GFAP	NR4A1	TNF	EGR3	HTR2A
GO:0106106	11	107	cold-induced thermogenesis	GO BP	0.0286284	ENSG00000105976,ENSG00000169429,ENSG00000152749,ENSG00000169762,ENSG00000148926,ENSG00000145040,ENSG00000114450,ENSG00000113448,ENSG00000115009,ENSG00000139572,ENSG00000255398,ENSG00000144476,ENSG00000182782,ENSG00000277632,ENSG00000116741,ENSG00000060558,ENSG00000179826,ENSG00000103154,ENSG00000276085,ENSG00000102468,ENSG00000215644,ENSG00000174804		MET	CXCL8	GPR180	TAPT1	ADM	UCN2	GNB4	PDE4D	CCL20	GPR84	HCAR3	ACKR3	HCAR2	CCL3	RGS2	GNA15	MRGPRX3	NECAB2	CCL3L1	HTR2A	GCGR	FZD4
GO:0120161	11	107	regulation of cold-induced thermogenesis	GO BP	0.0286284	ENSG00000105976,ENSG00000138685,ENSG00000115008,ENSG00000163235,ENSG00000117525,ENSG00000116285,ENSG00000169429,ENSG00000146374,ENSG00000125538,ENSG00000180370,ENSG00000133104,ENSG00000136244,ENSG00000071537,ENSG00000028137,ENSG00000164400,ENSG00000164104,ENSG00000168214,ENSG00000125965,ENSG00000177565,ENSG00000120738,ENSG00000113083,ENSG00000125968,ENSG00000164164,ENSG00000101384,ENSG00000163734…		MET	FGF2	IL1A	TGFA	F3	ERRFI1	CXCL8	RSPO3	IL1B	PAK2	SPART	IL6	SEL1L	TNFRSF1B	CSF2	HMGB2	RGO BPJ	GDF5	TBL1XR1	EGR1	LOX	ID1	OTUD4	JAG1	CXCL3	PDE4D	ANGPT1	CCND3	VGLL4	CCL20	BCL7B	ADAMTS12	IGFGO BP3	CXCL5	PRKCH	UBE2K	ACKR3	SPRYD3	EFNA5	PORCN	MAP2K4	IGFGO BP1
GO:0002682	45	914	regulation of immune system process	GO BP	0.0286284	ENSG00000115008,ENSG00000125538,ENSG00000148926,ENSG00000136244,ENSG00000116266,ENSG00000095752,ENSG00000148943,ENSG00000182782,ENSG00000184349,ENSG00000102312,ENSG00000080298,ENSG00000142185,ENSG00000099139,ENSG00000186472,ENSG00000123358,ENSG00000145242,ENSG00000232810,ENSG00000102468,ENSG00000174804		IL1A	IL1B	ADM	IL6	STXGO BP3	IL11	LIN7C	HCAR2	EFNA5	PORCN	RFX3	TRPM2	PCSK5	PCLO	NR4A1	EPHA5	TNF	HTR2A	FZD4
GO:0008284	33	602	positive regulation of cell population proliferation	GO BP	0.0299313	ENSG00000163235,ENSG00000180370,ENSG00000136244,ENSG00000164400,ENSG00000095752,ENSG00000154188,ENSG00000184349,ENSG00000182578,ENSG00000261371,ENSG00000232810,ENSG00000102468		TGFA	PAK2	IL6	CSF2	IL11	ANGPT1	EFNA5	CSF1R	PECAM1	TNF	HTR2A
GO:0007186	22	333	G protein-coupled receptor signaling pathway	GO BP	0.0304649	ENSG00000115008,ENSG00000117525,ENSG00000169429,ENSG00000172292,ENSG00000125538,ENSG00000180370,ENSG00000148926,ENSG00000136244,ENSG00000028137,ENSG00000164104,ENSG00000154736,ENSG00000168214,ENSG00000162711,ENSG00000126804,ENSG00000109189,ENSG00000164164,ENSG00000124731,ENSG00000116266,ENSG00000163734,ENSG00000115009,ENSG00000151388,ENSG00000163735,ENSG00000078140,ENSG00000280987,ENSG00000113263…		IL1A	F3	CXCL8	CERS6	IL1B	PAK2	ADM	IL6	TNFRSF1B	HMGB2	ADAMTS5	RGO BPJ	NLRP3	ZBTB1	USP46	OTUD4	TREM1	STXGO BP3	CXCL3	CCL20	ADAMTS12	CXCL5	UBE2K	MATR3	ITK	HCK	PSPC1	CCL3	MMP9	CSF1R	ZCCHC3	IL32	IL27RA	ELF3	PADI4	MEFV	IFIT1	CHST1	MATR3	TMEM173	GGT5	FUT4
GO:0007166	73	1754	cell surface receptor signaling pathway	GO BP	0.0321233	ENSG00000167772,ENSG00000129355,ENSG00000180370,ENSG00000197632,ENSG00000145779,ENSG00000264230,ENSG00000125735,ENSG00000100985,ENSG00000265190,ENSG00000116741,ENSG00000170099,ENSG00000170054,ENSG00000099937,ENSG00000165953,ENSG00000123358,ENSG00000124102,ENSG00000232810		ANGPTL4	CDKN2D	PAK2	SERPINB2	TNFAIP8	ANXA8L1	TNFSF14	MMP9	ANXA8	RGS2	SERPINA6	SERPINA9	SERPIND1	SERPINA12	NR4A1	PI3	TNF
GO:0023061	19	271	signal release	GO BP	0.0352929	ENSG00000159399,ENSG00000124145,ENSG00000138685,ENSG00000184254,ENSG00000167772,ENSG00000115008,ENSG00000163235,ENSG00000117525,ENSG00000169429,ENSG00000116016,ENSG00000146374,ENSG00000125538,ENSG00000161642,ENSG00000148926,ENSG00000136244,ENSG00000154736,ENSG00000168214,ENSG00000178878,ENSG00000152104,ENSG00000125968,ENSG00000101384,ENSG00000122877,ENSG00000154188,ENSG00000174607,ENSG00000144476…		HK2	SDC4	FGF2	ALDH1A3	ANGPTL4	IL1A	TGFA	F3	CXCL8	EPAS1	RSPO3	IL1B	ZNF385A	ADM	IL6	ADAMTS5	RGO BPJ	APOLD1	PTPN14	ID1	JAG1	EGR2	ANGPT1	UGT8	ACKR3	KLF5	TNFSF14	MATR3	MMP9	TGFBI	DKK1	NR4A1	MATR3	PPARGC1B	TMOD1	TNF	EGR3	COL18A1
GO:0050731	11	108	positive regulation of peptidyl-tyrosine phosphorylation	GO BP	0.0356009	ENSG00000115008,ENSG00000116016,ENSG00000146374,ENSG00000136244,ENSG00000168214,ENSG00000125965,ENSG00000101384,ENSG00000182578,ENSG00000163435,ENSG00000164761,ENSG00000155846		IL1A	EPAS1	RSPO3	IL6	RGO BPJ	GDF5	JAG1	CSF1R	ELF3	TNFRSF11B	PPARGC1B
GO:0006952	47	968	defense response	GO BP	0.035952	ENSG00000184254,ENSG00000115008,ENSG00000116285,ENSG00000129355,ENSG00000116016,ENSG00000125538,ENSG00000141458,ENSG00000180370,ENSG00000133104,ENSG00000161642,ENSG00000148926,ENSG00000028137,ENSG00000115738,ENSG00000103257,ENSG00000156804,ENSG00000122877,ENSG00000113448,ENSG00000154188,ENSG00000123700,ENSG00000140297,ENSG00000127125,ENSG00000182782,ENSG00000065559,ENSG00000173638,ENSG00000141750…		ALDH1A3	IL1A	ERRFI1	CDKN2D	EPAS1	IL1B	NPC1	PAK2	SPART	ZNF385A	ADM	TNFRSF1B	ID2	SLC7A5	FBXO32	EGR2	PDE4D	ANGPT1	KCNJ2	GCNT3	PPCS	HCAR2	MAP2K4	SLC19A1	STAC2	CCL3	RGS2	CACNB1	PCSK5	HSPB7	ALOXE3	TGFBI	DKK1	INSYN2	NR4A1	TMOD1	TNF	SEMA5B	TRPV2	FOS	NRGN	COL18A1
GO:0051346	17	224	negative regulation of hydrolase activity	GO BP	0.0362926	ENSG00000117525,ENSG00000129355,ENSG00000180370,ENSG00000197632,ENSG00000162711,ENSG00000129521,ENSG00000145779,ENSG00000264230,ENSG00000125735,ENSG00000100985,ENSG00000265190,ENSG00000170099,ENSG00000170054,ENSG00000099937,ENSG00000103313,ENSG00000165953,ENSG00000123358,ENSG00000124102,ENSG00000232810		F3	CDKN2D	PAK2	SERPINB2	NLRP3	EGLN3	TNFAIP8	ANXA8L1	TNFSF14	MMP9	ANXA8	SERPINA6	SERPINA9	SERPIND1	MEFV	SERPINA12	NR4A1	PI3	TNF
GO:0048646	38	760	anatomical structure formation involved in morphogenesis	GO BP	0.0381777	ENSG00000160785,ENSG00000116016,ENSG00000112769,ENSG00000154736,ENSG00000168214,ENSG00000125968,ENSG00000109819,ENSG00000123689,ENSG00000155846,ENSG00000171813,ENSG00000187688		SLC25A44	EPAS1	LAMA4	ADAMTS5	RGO BPJ	ID1	PPARGC1A	G0S2	PPARGC1B	PWWP2B	TRPV2
GO:0048771	11	110	tissue remodeling	GO BP	0.0386979	ENSG00000159399,ENSG00000124145,ENSG00000105976,ENSG00000138685,ENSG00000184254,ENSG00000167772,ENSG00000115008,ENSG00000163235,ENSG00000117525,ENSG00000116285,ENSG00000169429,ENSG00000116016,ENSG00000146374,ENSG00000125538,ENSG00000180370,ENSG00000133104,ENSG00000161642,ENSG00000148926,ENSG00000136244,ENSG00000028137,ENSG00000137331,ENSG00000154736,ENSG00000168214,ENSG00000115738,ENSG00000125965…		HK2	SDC4	MET	FGF2	ALDH1A3	ANGPTL4	IL1A	TGFA	F3	ERRFI1	CXCL8	EPAS1	RSPO3	IL1B	PAK2	SPART	ZNF385A	ADM	IL6	TNFRSF1B	IER3	ADAMTS5	RGO BPJ	ID2	GDF5	LOX	APOLD1	PTPN14	SLC7A5	ID1	LARP4	JAG1	B4GAT1	EGR2	ANGPT1	LIN7C	ADAMTS12	UGT8	GCNT3	ACKR3	ARTN	KLF5
GO:0003008	46	984	system process	GO BP	0.0396161	ENSG00000135245,ENSG00000115008,ENSG00000117525,ENSG00000125538,ENSG00000136244,ENSG00000164400,ENSG00000164104,ENSG00000162711,ENSG00000120738,ENSG00000103257,ENSG00000113448,ENSG00000113263,ENSG00000277632,ENSG00000105246,ENSG00000182578,ENSG00000247315,ENSG00000104998,ENSG00000103313,ENSG00000184584,ENSG00000232810		HILPDA	IL1A	F3	IL1B	IL6	CSF2	HMGB2	NLRP3	EGR1	SLC7A5	PDE4D	ITK	CCL3	EBI3	CSF1R	ZCCHC3	IL27RA	MEFV	TMEM173	TNF
GO:0052548	19	268	regulation of endopeptidase activity	GO BP	0.0400585	ENSG00000159399,ENSG00000124145,ENSG00000105976,ENSG00000138685,ENSG00000257315,ENSG00000167772,ENSG00000100764,ENSG00000115008,ENSG00000163235,ENSG00000116285,ENSG00000169429,ENSG00000129355,ENSG00000125538,ENSG00000112769,ENSG00000102804,ENSG00000141458,ENSG00000180370,ENSG00000133104,ENSG00000161642,ENSG00000148926,ENSG00000136244,ENSG00000028137,ENSG00000164400,ENSG00000137331,ENSG00000197632…		HK2	SDC4	MET	FGF2	ZBED6	ANGPTL4	PSMC1	IL1A	TGFA	ERRFI1	CXCL8	CDKN2D	IL1B	LAMA4	TSC22D1	NPC1	PAK2	SPART	ZNF385A	ADM	IL6	TNFRSF1B	CSF2	IER3	SERPINB2	HMGB2	ADAMTS5	RGO BPJ	NLRP3	ZBTB1	ID2	GDF5	BHLHE40	TBL1XR1	EGR1	H3F3A	PTPN14	GLO1	TNFAIP8	SLC7A5	ID1	OTUD4
GO:1990845	11	113	adaptive thermogenesis	GO BP	0.0413013	ENSG00000169429,ENSG00000125538,ENSG00000136244,ENSG00000124731,ENSG00000163734,ENSG00000115009,ENSG00000163735,ENSG00000125735,ENSG00000142185,ENSG00000277632,ENSG00000182578,ENSG00000276085		CXCL8	IL1B	IL6	TREM1	CXCL3	CCL20	CXCL5	TNFSF14	TRPM2	CCL3	CSF1R	CCL3L1
GO:0009653	72	1772	anatomical structure morphogenesis	GO BP	0.0413204	ENSG00000159399,ENSG00000138685,ENSG00000257315,ENSG00000167772,ENSG00000115008,ENSG00000117525,ENSG00000116285,ENSG00000169429,ENSG00000146374,ENSG00000125538,ENSG00000112769,ENSG00000180370,ENSG00000133104,ENSG00000161642,ENSG00000169762,ENSG00000148926,ENSG00000136244,ENSG00000028137,ENSG00000164400,ENSG00000164104,ENSG00000168214,ENSG00000162711,ENSG00000126804,ENSG00000115738,ENSG00000125965…		HK2	FGF2	ZBED6	ANGPTL4	IL1A	F3	ERRFI1	CXCL8	RSPO3	IL1B	LAMA4	PAK2	SPART	ZNF385A	TAPT1	ADM	IL6	TNFRSF1B	CSF2	HMGB2	RGO BPJ	NLRP3	ZBTB1	ID2	GDF5	BHLHE40	LOX	APOLD1	SLC7A5	ID1	LARP4	JAG1	EGR2	VGLL4	BCL7B	ADAMTS12	IGFGO BP3	PRKCH	SGMS2	KLF5	KCTD11	EVI2B
GO:0001819	20	292	positive regulation of cytokine production	GO BP	0.0417206	ENSG00000124145,ENSG00000105976,ENSG00000138685,ENSG00000257315,ENSG00000115008,ENSG00000116285,ENSG00000116016,ENSG00000125538,ENSG00000111530,ENSG00000180370,ENSG00000102531,ENSG00000133104,ENSG00000161642,ENSG00000169762,ENSG00000148926,ENSG00000136244,ENSG00000028137,ENSG00000164400,ENSG00000164104,ENSG00000154736,ENSG00000168214,ENSG00000162711,ENSG00000126804,ENSG00000115738,ENSG00000125965…		SDC4	MET	FGF2	ZBED6	IL1A	ERRFI1	EPAS1	IL1B	CAND1	PAK2	FNDC3A	SPART	ZNF385A	TAPT1	ADM	IL6	TNFRSF1B	CSF2	HMGB2	ADAMTS5	RGO BPJ	NLRP3	ZBTB1	ID2	GDF5	BHLHE40	TRAK2	TBL1XR1	EGR1	LOX	APOLD1	H3F3A	GLO1	SLC7A5	ID1	ABHD2	IL11	JAG1	B4GAT1	EGR2	PDE4D	ANGPT1
GO:0048519	136	3793	negative regulation of biological process	GO BP	0.042398	ENSG00000159399,ENSG00000124145,ENSG00000105976,ENSG00000138685,ENSG00000184254,ENSG00000257315,ENSG00000167772,ENSG00000115008,ENSG00000163235,ENSG00000117525,ENSG00000116285,ENSG00000169429,ENSG00000116016,ENSG00000146374,ENSG00000125538,ENSG00000112769,ENSG00000111530,ENSG00000180370,ENSG00000102531,ENSG00000133104,ENSG00000161642,ENSG00000169762,ENSG00000148926,ENSG00000136244,ENSG00000028137…		HK2	SDC4	MET	FGF2	ALDH1A3	ZBED6	ANGPTL4	IL1A	TGFA	F3	ERRFI1	CXCL8	EPAS1	RSPO3	IL1B	LAMA4	CAND1	PAK2	FNDC3A	SPART	ZNF385A	TAPT1	ADM	IL6	TNFRSF1B	CSF2	IER3	HMGB2	ADAMTS5	RGO BPJ	NLRP3	ZBTB1	ID2	GDF5	BHLHE40	TRAK2	TBL1XR1	EGR1	LOX	APOLD1	MEST	H3F3A
GO:0030595	12	126	leukocyte chemotaxis	GO BP	0.0430679	ENSG00000125538,ENSG00000133104,ENSG00000136244,ENSG00000125968,ENSG00000107984,ENSG00000137872,ENSG00000146122,ENSG00000115844,ENSG00000232810,ENSG00000082684		IL1B	SPART	IL6	ID1	DKK1	SEMA6D	DAAM2	DLX2	TNF	SEMA5B
GO:0050793	69	1675	regulation of developmental process	GO BP	0.043884	ENSG00000105976,ENSG00000115008,ENSG00000169429,ENSG00000125538,ENSG00000136244,ENSG00000028137,ENSG00000164400,ENSG00000125965,ENSG00000095752,ENSG00000163734,ENSG00000115009,ENSG00000049249,ENSG00000163735,ENSG00000144476,ENSG00000125735,ENSG00000277632,ENSG00000182578,ENSG00000164761,ENSG00000232810,ENSG00000276085	MET	IL1A	CXCL8	IL1B	IL6	TNFRSF1B	CSF2	GDF5	IL11	CXCL3	CCL20	TNFRSF9	CXCL5	ACKR3	TNFSF14	CCL3	CSF1R	TNFRSF11B	TNF	CCL3L1
GO:0030154	100	2653	cell differentiation	GO BP	0.0483125	ENSG00000115008,ENSG00000169429,ENSG00000125538,ENSG00000136244,ENSG00000164400,ENSG00000095752,ENSG00000154188,ENSG00000115009,ENSG00000163735,ENSG00000277632,ENSG00000232810,ENSG00000276085,ENSG00000170345	IL1A	CXCL8	IL1B	IL6	CSF2	IL11	ANGPT1	CCL20	CXCL5	CCL3	TNF	CCL3L1	FOS
GO:0032502	143	4076	developmental process	GO BP	0.0483125	ENSG00000124145,ENSG00000105976,ENSG00000169429,ENSG00000125538,ENSG00000136244,ENSG00000261371,ENSG00000232810	SDC4	MET	CXCL8	IL1B	IL6	PECAM1	TNF
KEGG 05142	9	80	Chagas disease	KEGG	0.0483125	ENSG00000115008,ENSG00000125538,ENSG00000136244,ENSG00000164400,ENSG00000095752,ENSG00000182578,ENSG00000232810	IL1A	IL1B	IL6	CSF2	IL11	CSF1R	TNF
GO:0051961	10	99	negative regulation of nervous system development	GO BP	0.0499481	ENSG00000169429,ENSG00000125538,ENSG00000136244,ENSG00000065559,ENSG00000277632,ENSG00000060558,ENSG00000232810,ENSG00000276085,ENSG00000170345	CXCL8	IL1B	IL6	MAP2K4	CCL3	GNA15	TNF	CCL3L1	FOS
[truncated: 143 more columns]
