# Supplementary material for: HK2 knockdown is associated with context-dependent inflammatory and angiogenesis-related transcriptional programmes in glioblastoma cells
Source: Front Immunol. 2026 Jun 16;17:1842240. doi: 10.3389/fimmu.2026.1842240 (PMC13316742; doi:10.3389/fimmu.2026.1842240)
Supplement: Supplementary file 5 [file Table4.xlsx]

## Sheet: Sheet1
category ID	numDEGInCat	numInCat	term	ontology	p_adjust_over_represented	Enriched differentially expressed gene ensembl IDs	Enriched differentially expressed genes
KEGG 03050	21	41	Proteasome	KEGG	1.03e-13	ENSG00000100764,ENSG00000108671,ENSG00000108344,ENSG00000173692,ENSG00000197170,ENSG00000175166,ENSG00000185627,ENSG00000163636,ENSG00000126067,ENSG00000013275,ENSG00000041357,ENSG00000159377,ENSG00000115233,ENSG00000277791,ENSG00000136930,ENSG00000159352,ENSG00000087191,ENSG00000165916,ENSG00000142507,ENSG00000100519,ENSG00000143106	PSMD11	HK2	GPX3	DDIT4	HSPB8	LTGO BP1	CPEB1	SPART	STC2	BIRC3	SRXN1	MET	AIFM2	GCNT2	UFD1	PLAA	SPP1	BRF2	EPAS1	STC1	PAK2	SERPINE1	MGST1	TXNL1	VCP	IDE	LOX	UCHL1	CXCL8	CSF1R	CASP4	SLC2A1	IL1R1	PELO	SULT1A1	TLR6	PTGES	CBS	CXCL2	UBQLN1	MSN	NEK7	HMGB2
GO:0070887	150	2006	cellular response to chemical stimulus	GO BP	3.99e-08	ENSG00000196639,ENSG00000159399,ENSG00000211445,ENSG00000168209,ENSG00000152137,ENSG00000049323,ENSG00000214575,ENSG00000133104,ENSG00000113739,ENSG00000023445,ENSG00000271303,ENSG00000105976,ENSG00000042286,ENSG00000111846,ENSG00000070010,ENSG00000137055,ENSG00000118785,ENSG00000104221,ENSG00000116016,ENSG00000159167,ENSG00000180370,ENSG00000106366,ENSG00000008394,ENSG00000091164,ENSG00000165280…	HRH1	TBC1D5	DDIT4	TXNIP	PLAU	NT5E	AL355312.5	STC2	BIRC3	CDKN2D	IFI44	GABARAPL1	MET	APOL1	KIAA0319	NPLOC4	UFD1	RNASEL	PLAA	SPP1	STC1	PAK2	SERPINE1	C1S	LOX	CXCL8	CSF1R	CASP4	ROM1	SLC2A1	IL1R1	LGALS8	PSMB4	TLR6	STRA6	SEMA4C	ALDH1A3	USP46	PTGES	CBS	CXCL2	LGALS1	MGLL
GO:0009605	127	1649	response to external stimulus	GO BP	3.39e-07	ENSG00000196639,ENSG00000131374,ENSG00000168209,ENSG00000265972,ENSG00000122861,ENSG00000135318,ENSG00000285991,ENSG00000113739,ENSG00000023445,ENSG00000129355,ENSG00000137965,ENSG00000139112,ENSG00000105976,ENSG00000100342,ENSG00000137261,ENSG00000182446,ENSG00000070010,ENSG00000135828,ENSG00000137055,ENSG00000118785,ENSG00000159167,ENSG00000180370,ENSG00000106366,ENSG00000182326,ENSG00000113083…	HRH1	HK2	GPX3	DDIT4	TGFA	TXNIP	HSPB8	PLAU	LTGO BP1	CPEB1	NT5E	SPART	STC2	BIRC3	CDKN2D	SRXN1	MET	NPLOC4	AIFM2	GCNT2	CHAC1	UFD1	PSMB2	PLAA	SPP1	BRF2	EPAS1	STC1	PAK2	SERPINE1	MGST1	GPR180	TXNL1	VCP	IDE	LOX	UCHL1	CXCL8	CSF1R	CASP4	UBE4B	SLC2A1	IL1R1
GO:0042221	178	2614	response to chemical	GO BP	4.43e-07	ENSG00000196639,ENSG00000159399,ENSG00000211445,ENSG00000168209,ENSG00000163235,ENSG00000265972,ENSG00000152137,ENSG00000122861,ENSG00000049323,ENSG00000214575,ENSG00000135318,ENSG00000133104,ENSG00000113739,ENSG00000023445,ENSG00000129355,ENSG00000271303,ENSG00000105976,ENSG00000182446,ENSG00000042286,ENSG00000111846,ENSG00000128965,ENSG00000070010,ENSG00000126067,ENSG00000137055,ENSG00000118785…	HRH1	PLA2G4B	NT5E	BIRC3	APOL2	PLAA	SPP1	SERPINE1	CXCL8	CSF1R	CASP4	IL1R1	PSMB4	TLR6	PTGES	CXCL2	LGALS1	MGLL	HMGB2	GBA	EPHA2	TNFAIP3	CERS6	CXCL6	GPR68	CTNNBIP1	ADAMTS12	F11R	LY96	CXCL3	TIRAP	MMP3	IL6R	PER1	IL36B	TNIP3	CYP19A1	SNCA	TSPAN2	CHI3L1	P2RX7	WISP1	TICAM2
GO:0006954	50	442	inflammatory response	GO BP	2.68e-06	ENSG00000196639,ENSG00000243708,ENSG00000135318,ENSG00000023445,ENSG00000128335,ENSG00000137055,ENSG00000118785,ENSG00000106366,ENSG00000169429,ENSG00000182578,ENSG00000196954,ENSG00000115594,ENSG00000159377,ENSG00000174130,ENSG00000148344,ENSG00000081041,ENSG00000100097,ENSG00000074416,ENSG00000164104,ENSG00000177628,ENSG00000142627,ENSG00000118503,ENSG00000172292,ENSG00000124875,ENSG00000119714…	HRH1	DDIT4	TXNIP	STC2	CDKN2D	PLAA	SPP1	STC1	SERPINE1	MGST1	LOX	CXCL8	STRA6	CXCL2	MSN	HMGB2	GBA	CAV1	PTPRU	TNFAIP3	FBXO32	AKR1C3	SRD5A1	CXCL6	AKAP12	PHEX	SOD2	MAP1B	GNG2	CRY2	WNT6	PCK2	LY96	CXCL3	YAP1	TIRAP	DIO2	PER1	FZD4	IL36B	PTPN22	CA9	TNIP3
GO:0033993	57	570	response to lipid	GO BP	8.87e-06	ENSG00000211445,ENSG00000168209,ENSG00000265972,ENSG00000113739,ENSG00000129355,ENSG00000137055,ENSG00000118785,ENSG00000159167,ENSG00000106366,ENSG00000008394,ENSG00000113083,ENSG00000169429,ENSG00000137868,ENSG00000081041,ENSG00000147065,ENSG00000164104,ENSG00000177628,ENSG00000105974,ENSG00000060656,ENSG00000118503,ENSG00000156804,ENSG00000196139,ENSG00000145545,ENSG00000124875,ENSG00000131016…	GPX3	MAP1A	PLA2G4B	MLLT11	DDIT4	TGFA	TXNIP	DGKG	GPAT3	PLAU	MYH14	LTGO BP1	SPART	STC2	BIRC3	SQSTM1	CDKN2D	HECW1	GABARAPL1	MET	KIAA0319	NPLOC4	DAP3	RSPO3	GCNT2	CHAC1	UFD1	PLAA	ARHGAP32	SPP1	EPAS1	GNB4	STC1	IGFGO BP3	PAK2	SERPINE1	RAB40B	GPR180	OSGIN1	VCP	IDE	LOX	UCHL1
GO:0007154	236	3936	cell communication	GO BP	1.02e-05	ENSG00000196639,ENSG00000166963,ENSG00000243708,ENSG00000213190,ENSG00000168209,ENSG00000163235,ENSG00000265972,ENSG00000058866,ENSG00000138678,ENSG00000122861,ENSG00000105357,ENSG00000049323,ENSG00000133104,ENSG00000113739,ENSG00000023445,ENSG00000161011,ENSG00000129355,ENSG00000002746,ENSG00000139112,ENSG00000105976,ENSG00000137261,ENSG00000182446,ENSG00000132676,ENSG00000146374,ENSG00000111846…	HRH1	HK2	TBC1D5	PLA2G4B	MLLT11	GPX3	TGFBI	DDIT4	TGFA	TXNIP	DGKG	GPAT3	HSPB8	PLAU	LTGO BP1	CPEB1	NT5E	AL355312.5	SPART	STC2	BIRC3	SQSTM1	CDKN2D	IFI44	SRXN1	HECW1	GABARAPL1	MET	APOL1	SDC4	APOL2	KIAA0319	NPLOC4	AIFM2	DAP3	RSPO3	GCNT2	CHAC1	UFD1	RNASEL	PSMB2	PLAA	ARHGAP32
GO:0050896	308	5461	response to stimulus	GO BP	1.41e-05	ENSG00000196639,ENSG00000159399,ENSG00000131374,ENSG00000243708,ENSG00000213190,ENSG00000211445,ENSG00000120708,ENSG00000168209,ENSG00000163235,ENSG00000265972,ENSG00000058866,ENSG00000138678,ENSG00000152137,ENSG00000122861,ENSG00000049323,ENSG00000214575,ENSG00000135318,ENSG00000285991,ENSG00000133104,ENSG00000113739,ENSG00000023445,ENSG00000161011,ENSG00000129355,ENSG00000137965,ENSG00000271303…	HRH1	PLA2G4B	DDIT4	NT5E	AL355312.5	BIRC3	APOL1	APOL2	NPLOC4	UFD1	RNASEL	PLAA	SPP1	PAK2	SERPINE1	C1S	CXCL8	CSF1R	CASP4	IL1R1	LGALS8	PSMB4	TLR6	USP46	PTGES	CXCL2	LGALS1	MGLL	HMGB2	GBA	EPHA2	TNFAIP3	MSRB1	GGO BP3	PTPN1	DPP4	CLPB	CERS6	CXCL6	IFIH1	APOBEC3B	GPR68	TRAF4
GO:0006952	80	946	defense response	GO BP	2.56e-05	ENSG00000196639,ENSG00000243708,ENSG00000168209,ENSG00000135318,ENSG00000285991,ENSG00000023445,ENSG00000100342,ENSG00000128335,ENSG00000182446,ENSG00000070010,ENSG00000135828,ENSG00000137055,ENSG00000118785,ENSG00000180370,ENSG00000106366,ENSG00000182326,ENSG00000169429,ENSG00000182578,ENSG00000196954,ENSG00000115594,ENSG00000116977,ENSG00000159377,ENSG00000174130,ENSG00000109189,ENSG00000148344…	HRH1	MET	SERPINE1	LOX	CXCL8	CSF1R	CXCL2	HMGB2	EPHA2	VEGFA	DPP4	CXCL6	FGF2	SWAP70	CXCL3	TIRAP	IL6R	CYP19A1	TRPM2	ARHGEF16	C3AR1	AGTR1	CXCR4	CXCL1	CCR3	NR4A1
GO:0060326	26	165	cell chemotaxis	GO BP	3.22e-05	ENSG00000196639,ENSG00000105976,ENSG00000106366,ENSG00000113083,ENSG00000169429,ENSG00000182578,ENSG00000081041,ENSG00000164104,ENSG00000142627,ENSG00000112715,ENSG00000197635,ENSG00000124875,ENSG00000138685,ENSG00000133789,ENSG00000163734,ENSG00000150455,ENSG00000160712,ENSG00000137869,ENSG00000142185,ENSG00000130762,ENSG00000171860,ENSG00000144891,ENSG00000121966,ENSG00000163739,ENSG00000183625…	HRH1	GPX3	DDIT4	TXNIP	CPEB1	NT5E	STC2	CDKN2D	MET	PLAA	SPP1	STC1	SERPINE1	MGST1	VCP	IDE	CXCL8	CASP4	SLC2A1	TLR6	STRA6	USP46	CBS	CXCL2	MSN	PSMD14	HMGB2	GBA	RHOB	FOXA2	CAV1	TNFAIP3	AKR1B10	PTPN1	FBXO32	AKR1C3	SRD5A1	CXCL6	AKAP12	PHEX	SOD2	MAP1B	CBSL
GO:1901700	86	1079	response to oxygen-containing compound	GO BP	3.38e-05	ENSG00000196639,ENSG00000211445,ENSG00000168209,ENSG00000265972,ENSG00000214575,ENSG00000135318,ENSG00000113739,ENSG00000129355,ENSG00000105976,ENSG00000137055,ENSG00000118785,ENSG00000159167,ENSG00000106366,ENSG00000008394,ENSG00000165280,ENSG00000119912,ENSG00000169429,ENSG00000196954,ENSG00000117394,ENSG00000174130,ENSG00000137868,ENSG00000109189,ENSG00000160200,ENSG00000081041,ENSG00000147065…	HRH1	MAP1A	PLA2G4B	MLLT11	DDIT4	TGFA	TXNIP	DGKG	GPAT3	PLAU	MYH14	LTGO BP1	SPART	STC2	BIRC3	SQSTM1	CDKN2D	HECW1	MET	KIAA0319	NPLOC4	DAP3	RSPO3	GCNT2	CHAC1	UFD1	PLAA	ARHGAP32	SPP1	EPAS1	GNB4	STC1	IGFGO BP3	PAK2	SERPINE1	RAB40B	GPR180	OSGIN1	VCP	IDE	LOX	UCHL1	CXCL8
GO:0023052	230	3888	signaling	GO BP	3.68e-05	ENSG00000196639,ENSG00000166963,ENSG00000243708,ENSG00000213190,ENSG00000168209,ENSG00000163235,ENSG00000265972,ENSG00000058866,ENSG00000138678,ENSG00000122861,ENSG00000105357,ENSG00000049323,ENSG00000133104,ENSG00000113739,ENSG00000023445,ENSG00000161011,ENSG00000129355,ENSG00000002746,ENSG00000105976,ENSG00000137261,ENSG00000182446,ENSG00000132676,ENSG00000146374,ENSG00000111846,ENSG00000128965…	HRH1	HK2	PLA2G4B	MLLT11	GPX3	DDIT4	TGFA	TXNIP	DGKG	GPAT3	HSPB8	PLAU	LTGO BP1	CPEB1	SPART	STC2	BIRC3	SQSTM1	CDKN2D	SRXN1	HECW1	GABARAPL1	MET	KIAA0319	NPLOC4	AIFM2	DAP3	RSPO3	GCNT2	CHAC1	UFD1	PLAA	ARHGAP32	SPP1	BRF2	EPAS1	GNB4	STC1	IGFGO BP3	PAK2	SERPINE1	RAB40B	MGST1
GO:0051716	268	4700	cellular response to stimulus	GO BP	6.2e-05	ENSG00000196639,ENSG00000159399,ENSG00000243708,ENSG00000213190,ENSG00000211445,ENSG00000168209,ENSG00000163235,ENSG00000265972,ENSG00000058866,ENSG00000138678,ENSG00000152137,ENSG00000122861,ENSG00000049323,ENSG00000214575,ENSG00000133104,ENSG00000113739,ENSG00000023445,ENSG00000161011,ENSG00000129355,ENSG00000271303,ENSG00000002746,ENSG00000139112,ENSG00000105976,ENSG00000137261,ENSG00000182446…	HRH1	DDIT4	PLAU	MET	SDC4	KIAA0319	GCNT2	PLAA	STC1	IGFGO BP3	SERPINE1	OSGIN1	RUFY3	LOX	CXCL8	CSF1R	IL1R1	LGALS8	MMP7	SEMA4C	CXCL2	ADAMTS1	MSN	HMGB2	CARD10	GBA	RHOB	CAV1	EPHA2	PTPRU	TNFAIP3	VEGFA	LCP1	DPP4	CXCL6	ELMO1	AKAP12	SOD2	LAMA5	MAP1B	AJUBA	RND3	BBS4
GO:0016477	79	1015	cell migration	GO BP	0.000116965	ENSG00000196639,ENSG00000168209,ENSG00000122861,ENSG00000105976,ENSG00000124145,ENSG00000137261,ENSG00000111846,ENSG00000137055,ENSG00000159167,ENSG00000146674,ENSG00000106366,ENSG00000140961,ENSG00000018189,ENSG00000113083,ENSG00000169429,ENSG00000182578,ENSG00000115594,ENSG00000116977,ENSG00000137673,ENSG00000168758,ENSG00000081041,ENSG00000154734,ENSG00000147065,ENSG00000164104,ENSG00000100065…	HRH1	HK2	GPX3	DDIT4	TXNIP	HSPB8	LTGO BP1	CPEB1	NT5E	SPART	STC2	BIRC3	CDKN2D	NPLOC4	GCNT2	CHAC1	UFD1	PSMB2	PLAA	SPP1	STC1	PAK2	SERPINE1	MGST1	GPR180	VCP	IDE	LOX	CXCL8	CSF1R	CASP4	UBE4B	SLC2A1	IL1R1	PELO	TLR6	STRA6	USP46	CBS	CXCL2	UBXN4	UBQLN1	MSN
GO:0010033	136	2041	response to organic substance	GO BP	0.000155925	ENSG00000196639,ENSG00000159399,ENSG00000211445,ENSG00000168209,ENSG00000265972,ENSG00000152137,ENSG00000049323,ENSG00000214575,ENSG00000135318,ENSG00000133104,ENSG00000113739,ENSG00000023445,ENSG00000129355,ENSG00000182446,ENSG00000111846,ENSG00000128965,ENSG00000070010,ENSG00000126067,ENSG00000137055,ENSG00000118785,ENSG00000159167,ENSG00000180370,ENSG00000106366,ENSG00000008394,ENSG00000152749…	HRH1	HK2	DDIT4	TXNIP	PLAU	CPEB1	STC2	CDKN2D	KIAA0319	EPAS1	STC1	VCP	ROM1	UBE4B	SLC2A1	STRA6	BABAM1	CBS	BMF	UBQLN1	GBA	RHOB	CAV1	VEGFA	KCNK3	MRNIP	CDKN1A	DPP4	CLPB	AKAP12	SOD2	MAP1B	AJUBA	CBSL	GPR68	RWDD3	CRY2	FGF2	F11R	CASP7	LRP11	NDRG4	YAP1
GO:0009628	67	806	response to abiotic stimulus	GO BP	0.000195062	ENSG00000196639,ENSG00000159399,ENSG00000168209,ENSG00000265972,ENSG00000122861,ENSG00000214575,ENSG00000113739,ENSG00000129355,ENSG00000137261,ENSG00000116016,ENSG00000159167,ENSG00000165280,ENSG00000149489,ENSG00000130939,ENSG00000117394,ENSG00000137868,ENSG00000105393,ENSG00000160200,ENSG00000104081,ENSG00000135018,ENSG00000177628,ENSG00000143878,ENSG00000105974,ENSG00000112715,ENSG00000171303…	HRH1	PLA2G4B	MLLT11	DDIT4	TGFA	TXNIP	DGKG	GPAT3	PLAU	LTGO BP1	SPART	STC2	BIRC3	SQSTM1	CDKN2D	HECW1	MET	KIAA0319	NPLOC4	DAP3	RSPO3	GCNT2	CHAC1	UFD1	PLAA	ARHGAP32	SPP1	EPAS1	GNB4	STC1	IGFGO BP3	PAK2	SERPINE1	RAB40B	GPR180	OSGIN1	VCP	IDE	LOX	UCHL1	CXCL8	CSF1R	CASP4
GO:0007165	211	3592	signal transduction	GO BP	0.000267394	ENSG00000196639,ENSG00000243708,ENSG00000213190,ENSG00000168209,ENSG00000163235,ENSG00000265972,ENSG00000058866,ENSG00000138678,ENSG00000122861,ENSG00000049323,ENSG00000133104,ENSG00000113739,ENSG00000023445,ENSG00000161011,ENSG00000129355,ENSG00000002746,ENSG00000105976,ENSG00000137261,ENSG00000182446,ENSG00000132676,ENSG00000146374,ENSG00000111846,ENSG00000128965,ENSG00000070010,ENSG00000137055…	HRH1	HK2	MAP1A	PLA2G4B	TGFBI	DDIT4	TGFA	DGKG	GCNT3	PLAU	MYH14	LTGO BP1	SPART	STC2	B4GALNT1	BIRC3	SQSTM1	CDKN2D	HECW1	PIR	MET	SDC4	APOL2	KIAA0319	PCYT1B	FNDC3A	NPLOC4	RSPO3	GCNT2	CHAC1	NAP1L2	UFD1	KRT80	PLAA	SLC25A44	SPP1	EPAS1	GNB4	STC1	IGFGO BP3	PAK2	SERPINE1	PPCS
GO:0032501	249	4411	multicellular organismal process	GO BP	0.000284522	ENSG00000196639,ENSG00000159399,ENSG00000166963,ENSG00000243708,ENSG00000120708,ENSG00000168209,ENSG00000163235,ENSG00000058866,ENSG00000140297,ENSG00000122861,ENSG00000105357,ENSG00000049323,ENSG00000133104,ENSG00000113739,ENSG00000135454,ENSG00000023445,ENSG00000161011,ENSG00000129355,ENSG00000002746,ENSG00000087842,ENSG00000105976,ENSG00000124145,ENSG00000128335,ENSG00000137261,ENSG00000102230…	HRH1	MAP1A	TGFBI	GCNT3	MYH14	SPART	CDKN2D	SPP1	EPAS1	STC1	PAK2	PPCS	UCHL1	ROM1	SLC2A1	STRA6	ALDH1A3	PTGES	CBS	PAK6	RAB11FIP1	MGLL	GBA	CLN8	CAV1	VEGFA	FBXO32	AKR1C3	ZNF385A	UBR3	SLC6A9	AKAP12	SOD2	SLCO2B1	CBSL	BBS4	CTNNBIP1	GJA1	CRY2	F11R	SLC16A1	NDRG4	YAP1
GO:0003008	75	988	system process	GO BP	0.000678721	ENSG00000196639,ENSG00000166963,ENSG00000120708,ENSG00000140297,ENSG00000105357,ENSG00000133104,ENSG00000129355,ENSG00000118785,ENSG00000116016,ENSG00000159167,ENSG00000180370,ENSG00000127125,ENSG00000154277,ENSG00000149489,ENSG00000117394,ENSG00000137868,ENSG00000184254,ENSG00000148344,ENSG00000160200,ENSG00000137843,ENSG00000156675,ENSG00000074416,ENSG00000177628,ENSG00000182372,ENSG00000105974…	HRH1	PSMC1	PSMD11	PSMD3	PSMD1	HECW1	PSMD12	NPLOC4	PSMD2	PSMD13	PSMD6	UFD1	PSMB2	PLAA	VCP	UCHL1	PSMC4	UBE4B	PSMA4	NSFL1C	PSMB4	UBXN4	UBQLN1	PSMD14	PSMB3	PSMB7	GBA	PSMD4	PSMC5	PSMC3	CAV1	PSMB6	PSMC6	UBR3	ADRM1	PSMA5	TRAF4	SPOPL	ZNRF2	ZFAND2A	LRRK2
GO:0043161	41	414	proteasome-mediated ubiquitin-dependent protein catabolic process	GO BP	0.00104505	ENSG00000166963,ENSG00000100764,ENSG00000108671,ENSG00000108344,ENSG00000173692,ENSG00000002746,ENSG00000197170,ENSG00000182446,ENSG00000175166,ENSG00000185627,ENSG00000163636,ENSG00000070010,ENSG00000126067,ENSG00000137055,ENSG00000165280,ENSG00000154277,ENSG00000013275,ENSG00000130939,ENSG00000041357,ENSG00000088833,ENSG00000159377,ENSG00000144224,ENSG00000135018,ENSG00000115233,ENSG00000277791…	MAP1A	MET	GCNT2	SLC25A44	SPP1	EPAS1	CSF1R	SLC2A1	PTGES	GBA	CLN8	CAV1	TNFAIP3	VEGFA	BSCL2	BBS4	GJA1	F11R	LTGO BP3	ACOT13	NKIRAS1	PPARGC1A	YAP1	DIO2	TMEM64	PLAC8	SLC1A1	EGR1	TRPM2	P2RX7	PER2	PRLR	AQP3	AQP1	CXCR4
GO:0048871	35	336	multicellular organismal homeostasis	GO BP	0.00109119	ENSG00000161011,ENSG00000105976,ENSG00000111846,ENSG00000160785,ENSG00000118785,ENSG00000116016,ENSG00000182578,ENSG00000117394,ENSG00000148344,ENSG00000177628,ENSG00000182372,ENSG00000105974,ENSG00000118503,ENSG00000112715,ENSG00000168000,ENSG00000140463,ENSG00000152661,ENSG00000158769,ENSG00000168056,ENSG00000112304,ENSG00000197885,ENSG00000109819,ENSG00000137693,ENSG00000211448,ENSG00000180694…	SQSTM1	HK2	PLAU	LTGO BP1	SPART	STC2	MET	KIAA0319	NPLOC4	GCNT2	UFD1	SLC25A44	SPP1	EPAS1	STC1	SERPINE1	RUFY3	LOX	CXCL8	CSF1R	IL1R1	TLR6	STRA6	SEMA4C	PTGES	ADAMTS1	RAB11FIP1	MGLL	HMGB2	CARD10	GBA	RHOB	FOXA2	CAV1	EPHA2	PANX2	TNFAIP3	FSTL3	TAPT1	VEGFA	FBXO32	BSCL2	CXCL6
GO:0051239	117	1766	regulation of multicellular organismal process	GO BP	0.00122296	ENSG00000196639,ENSG00000159399,ENSG00000122861,ENSG00000049323,ENSG00000133104,ENSG00000113739,ENSG00000105976,ENSG00000137261,ENSG00000182446,ENSG00000111846,ENSG00000070010,ENSG00000160785,ENSG00000118785,ENSG00000116016,ENSG00000159167,ENSG00000106366,ENSG00000018189,ENSG00000113083,ENSG00000169429,ENSG00000182578,ENSG00000115594,ENSG00000174130,ENSG00000137868,ENSG00000168758,ENSG00000148344…	HRH1	DDIT4	PLAU	MET	SDC4	KIAA0319	GCNT2	PLAA	STC1	IGFGO BP3	SERPINE1	OSGIN1	RUFY3	LZTFL1	LOX	CXCL8	CSF1R	IL1R1	LGALS8	MMP7	SEMA4C	CXCL2	ADAMTS1	MSN	HMGB2	CARD10	GBA	RHOB	CAV1	EPHA2	PTPRU	TNFAIP3	VEGFA	ARHGAP18	LCP1	DPP4	CXCL6	ELMO1	AKAP12	SOD2	LAMA5	MAP1B	AJUBA
GO:0048870	81	1115	cell motility	GO BP	0.00151408	ENSG00000196639,ENSG00000168209,ENSG00000122861,ENSG00000105976,ENSG00000124145,ENSG00000137261,ENSG00000111846,ENSG00000137055,ENSG00000159167,ENSG00000146674,ENSG00000106366,ENSG00000140961,ENSG00000018189,ENSG00000163818,ENSG00000113083,ENSG00000169429,ENSG00000182578,ENSG00000115594,ENSG00000116977,ENSG00000137673,ENSG00000168758,ENSG00000081041,ENSG00000154734,ENSG00000147065,ENSG00000164104…	HRH1	MAP1A	DDIT4	TGFA	DGKG	GPAT3	PLAU	LTGO BP1	SPART	BIRC3	SQSTM1	CDKN2D	HECW1	MET	KIAA0319	NPLOC4	RSPO3	GCNT2	CHAC1	UFD1	ARHGAP32	SPP1	IGFGO BP3	PAK2	SERPINE1	VCP	LOX	UCHL1	CXCL8	CSF1R	CASP4	IL1R1	PELO	TLR6	DNM1	SEMA4C	USP46	CBS	UBQLN1	PAK6	RAB11FIP1	LGALS1	MGLL
GO:0010646	147	2373	regulation of cell communication	GO BP	0.00196022	ENSG00000196639,ENSG00000166963,ENSG00000168209,ENSG00000163235,ENSG00000058866,ENSG00000138678,ENSG00000122861,ENSG00000049323,ENSG00000133104,ENSG00000023445,ENSG00000161011,ENSG00000129355,ENSG00000002746,ENSG00000105976,ENSG00000137261,ENSG00000182446,ENSG00000146374,ENSG00000111846,ENSG00000128965,ENSG00000070010,ENSG00000134909,ENSG00000118785,ENSG00000146674,ENSG00000180370,ENSG00000106366…	HRH1	DDIT4	CPEB1	MET	PLAA	SPP1	STC1	SERPINE1	MGST1	VCP	IDE	CXCL8	CASP4	TLR6	CXCL2	MSN	HMGB2	RHOB	FOXA2	CAV1	TNFAIP3	AKR1B10	PTPN1	FBXO32	AKR1C3	SRD5A1	CXCL6	PHEX	SOD2	MAP1B	GPR68	GNG2	GJA1	WNT6	PCK2	LY96	CXCL3	YAP1	TIRAP	MMP3	GDF15	SLC1A1	FZD4
GO:1901701	63	793	cellular response to oxygen-containing compound	GO BP	0.00218267	ENSG00000196639,ENSG00000168209,ENSG00000214575,ENSG00000105976,ENSG00000137055,ENSG00000118785,ENSG00000159167,ENSG00000106366,ENSG00000008394,ENSG00000165280,ENSG00000119912,ENSG00000169429,ENSG00000196954,ENSG00000174130,ENSG00000081041,ENSG00000147065,ENSG00000164104,ENSG00000143878,ENSG00000125798,ENSG00000105974,ENSG00000118503,ENSG00000198074,ENSG00000196396,ENSG00000156804,ENSG00000196139…	HRH1	DDIT4	TXNIP	NT5E	STC2	CDKN2D	PSMB2	SPP1	STC1	PAK2	LOX	CBS	MSN	HMGB2	GBA	CAV1	PTPRU	FBXO32	AKR1C3	SRD5A1	IFIH1	PHEX	SOD2	MAP1B	CBSL	GNG2	CRY2	CASP7	SLC16A1	PCK2	YAP1	TMEM38B	PER1	SLC1A1	P2RX6	CA9	LBH	EGR1	CYP19A1	SNCA	NR3C2	TRPM2	P2RX7
KEGG 04060	18	112	Cytokine-cytokine receptor interaction	KEGG	0.00218267	ENSG00000105976,ENSG00000169429,ENSG00000182578,ENSG00000115594,ENSG00000081041,ENSG00000112715,ENSG00000124875,ENSG00000125657,ENSG00000138798,ENSG00000139269,ENSG00000163734,ENSG00000160712,ENSG00000113494,ENSG00000122641,ENSG00000121966,ENSG00000163739,ENSG00000103522,ENSG00000183625	CXCL8	MAP1A	DDIT4	TGFA	DGKG	GPAT3	PLAU	LTGO BP1	SPART	BIRC3	SQSTM1	CDKN2D	HECW1	MET	KIAA0319	NPLOC4	RSPO3	GCNT2	CHAC1	UFD1	ARHGAP32	SPP1	IGFGO BP3	PAK2	SERPINE1	VCP	LOX	UCHL1	CXCL8	CSF1R	CASP4	IL1R1	PELO	TLR6	DNM1	SEMA4C	USP46	CBS	UBQLN1	PAK6	RAB11FIP1	LGALS1	MGLL
GO:0014070	51	594	response to organic cyclic compound	GO BP	0.0022344	ENSG00000196639,ENSG00000168209,ENSG00000265972,ENSG00000135318,ENSG00000113739,ENSG00000129355,ENSG00000126067,ENSG00000118785,ENSG00000159167,ENSG00000180370,ENSG00000113083,ENSG00000160200,ENSG00000147065,ENSG00000164104,ENSG00000177628,ENSG00000105974,ENSG00000060656,ENSG00000156804,ENSG00000196139,ENSG00000145545,ENSG00000115267,ENSG00000102174,ENSG00000112096,ENSG00000131711,ENSG00000274276…	HRH1	CXCL8	CXCL2	CXCL6	CXCL3	GPR75	CXCR4	CXCL1	GPR35	CCR3
GO:0023051	147	2384	regulation of signaling	GO BP	0.00277249	ENSG00000196639,ENSG00000166963,ENSG00000168209,ENSG00000163235,ENSG00000058866,ENSG00000138678,ENSG00000122861,ENSG00000049323,ENSG00000133104,ENSG00000023445,ENSG00000161011,ENSG00000129355,ENSG00000002746,ENSG00000105976,ENSG00000137261,ENSG00000182446,ENSG00000146374,ENSG00000111846,ENSG00000128965,ENSG00000070010,ENSG00000134909,ENSG00000118785,ENSG00000146674,ENSG00000180370,ENSG00000106366…	HRH1	CXCL8	CXCL2	CXCL6	CXCL3	GPR75	CXCR4	CXCL1	GPR35	CCR3
GO:1990868	10	38	response to chemokine	GO BP	0.00319561	ENSG00000113083,ENSG00000169429,ENSG00000081041,ENSG00000124875,ENSG00000163734,ENSG00000119737,ENSG00000121966,ENSG00000163739,ENSG00000178623,ENSG00000183625	LOX	DDIT4	PLAU	CPEB1	STC2	EPAS1	STC1	SLC2A1	CBS	UBQLN1	CAV1	VEGFA	KCNK3	DPP4	SOD2	AJUBA	CBSL	RWDD3	AK4	SLC1A1	CA9	EGR1	SLC8A1	AQP3	AQP1	CXCR4
GO:1990869	10	38	cellular response to chemokine	GO BP	0.00319561	ENSG00000113083,ENSG00000169429,ENSG00000081041,ENSG00000124875,ENSG00000163734,ENSG00000119737,ENSG00000121966,ENSG00000163739,ENSG00000178623,ENSG00000183625	LOX	PLAA	SERPINE1	CXCL8	CASP4	TLR6	CXCL2	HMGB2	CAV1	EPHA2	TMEM255A	TNFAIP3	CXCL6	AKAP12	SOD2	PCK2	B3GALT5	LY96	CXCL3	TIRAP	IL6R	DIO2	PLAC8	IL36B	PTPN22	RPL39	TNIP3	SNCA	P2RX7	PRLR	TICAM2	AQP1	CXCL1	NR4A1
GO:0036293	26	226	response to decreased oxygen levels	GO BP	0.0034747	ENSG00000159399,ENSG00000168209,ENSG00000122861,ENSG00000214575,ENSG00000113739,ENSG00000116016,ENSG00000159167,ENSG00000117394,ENSG00000160200,ENSG00000135018,ENSG00000105974,ENSG00000112715,ENSG00000171303,ENSG00000197635,ENSG00000112096,ENSG00000129474,ENSG00000274276,ENSG00000122481,ENSG00000162433,ENSG00000106688,ENSG00000107159,ENSG00000120738,ENSG00000183023,ENSG00000165272,ENSG00000240583…	HK2	DDIT4	PLAU	CPEB1	STC2	EPAS1	STC1	SLC2A1	CBS	UBQLN1	CAV1	VEGFA	KCNK3	DPP4	SOD2	AJUBA	CBSL	RWDD3	AK4	CA9	EGR1	SLC8A1	AQP3	AQP1	CXCR4
GO:0009617	34	332	response to bacterium	GO BP	0.00386466	ENSG00000137965,ENSG00000137055,ENSG00000106366,ENSG00000169429,ENSG00000196954,ENSG00000174130,ENSG00000081041,ENSG00000164104,ENSG00000105974,ENSG00000142627,ENSG00000125355,ENSG00000118503,ENSG00000124875,ENSG00000131016,ENSG00000112096,ENSG00000100889,ENSG00000183778,ENSG00000154589,ENSG00000163734,ENSG00000150455,ENSG00000160712,ENSG00000211448,ENSG00000145287,ENSG00000136696,ENSG00000134242…	IFI44	CXCL2	CXCL6	CXCL3	GPR75	CXCR4	CXCL1	GPR35	CCR3
GO:0001666	25	214	response to hypoxia	GO BP	0.00386466	ENSG00000159399,ENSG00000168209,ENSG00000122861,ENSG00000214575,ENSG00000113739,ENSG00000116016,ENSG00000159167,ENSG00000117394,ENSG00000160200,ENSG00000135018,ENSG00000105974,ENSG00000112715,ENSG00000171303,ENSG00000197635,ENSG00000112096,ENSG00000129474,ENSG00000274276,ENSG00000122481,ENSG00000162433,ENSG00000107159,ENSG00000120738,ENSG00000183023,ENSG00000165272,ENSG00000240583,ENSG00000121966	HK2	RAB11FIP1	GJA1	CRY2	FZD4	CYP19A1	AQP1	AGTR1	INHBA
GO:0070098	9	31	chemokine-mediated signaling pathway	GO BP	0.00386466	ENSG00000169429,ENSG00000081041,ENSG00000124875,ENSG00000163734,ENSG00000119737,ENSG00000121966,ENSG00000163739,ENSG00000178623,ENSG00000183625	CXCL8	PLAU	MET	SDC4	GCNT2	PLAA	STC1	IGFGO BP3	SERPINE1	OSGIN1	RUFY3	LOX	CXCL8	CSF1R	IL1R1	MMP7	SEMA4C	CXCL2	ADAMTS1	MSN	HMGB2	CARD10	RHOB	CAV1	EPHA2	PTPRU	VEGFA	B4GAT1	ARHGAP18	DPP4	CXCL6	AKAP12	SOD2	LAMA5	AJUBA	BBS4	GJA1	FGF2	EGF	SWAP70	NDRG4	CXCL3	TIRAP
GO:0060986	9	33	endocrine hormone secretion	GO BP	0.00487509	ENSG00000118785,ENSG00000156675,ENSG00000152661,ENSG00000121671,ENSG00000174804,ENSG00000137869,ENSG00000240583,ENSG00000144891,ENSG00000122641	SPP1	HK2	TBC1D5	PLA2G4B	GPX3	DDIT4	TGFA	TXNIP	DGKG	HSPB8	PLAU	CPEB1	NT5E	AL355312.5	STC2	BIRC3	SQSTM1	CDKN2D	SRXN1	GABARAPL1	MET	APOL1	SDC4	APOL2	KIAA0319	NPLOC4	AIFM2	CHAC1	UFD1	RNASEL	PLAA	SPP1	BRF2	EPAS1	STC1	PAK2	SERPINE1	MGST1	C1S	VCP	LOX	UCHL1	CXCL8
GO:0040011	66	884	locomotion	GO BP	0.00513491	ENSG00000196639,ENSG00000122861,ENSG00000105976,ENSG00000124145,ENSG00000111846,ENSG00000137055,ENSG00000159167,ENSG00000146674,ENSG00000106366,ENSG00000140961,ENSG00000018189,ENSG00000113083,ENSG00000169429,ENSG00000182578,ENSG00000115594,ENSG00000137673,ENSG00000168758,ENSG00000081041,ENSG00000154734,ENSG00000147065,ENSG00000164104,ENSG00000100065,ENSG00000143878,ENSG00000105974,ENSG00000142627…	HRH1	SLC2A1	SLC26A10	SLC16A3	PTGES	SLC36A1	SLC10A7	SLC38A6	CLN8	SLC6A9	SFXN5	SLCO2B1	PQLC2	GJA1	SLC25A17	SLC16A1	SLC1A1	ERFE	SNCA	P2RX7	PER2	ABCC2
GO:0006950	164	2715	response to stress	GO BP	0.0057023	ENSG00000196639,ENSG00000159399,ENSG00000131374,ENSG00000243708,ENSG00000211445,ENSG00000168209,ENSG00000163235,ENSG00000265972,ENSG00000058866,ENSG00000152137,ENSG00000122861,ENSG00000214575,ENSG00000135318,ENSG00000285991,ENSG00000113739,ENSG00000023445,ENSG00000161011,ENSG00000129355,ENSG00000271303,ENSG00000139112,ENSG00000105976,ENSG00000100342,ENSG00000124145,ENSG00000128335,ENSG00000137261…	HRH1	DDIT4	PLAU	CPEB1	STC2	EPAS1	STC1	SLC2A1	CBS	UBQLN1	CAV1	VEGFA	KCNK3	DPP4	SOD2	AJUBA	CBSL	RWDD3	ATP6V1A	AK4	SLC1A1	CA9	EGR1	SLC8A1	AQP3	AQP1	CXCR4
GO:0015849	22	179	organic acid transport	GO BP	0.00613767	ENSG00000160785,ENSG00000117394,ENSG00000135502,ENSG00000141526,ENSG00000148344,ENSG00000123643,ENSG00000120519,ENSG00000139974,ENSG00000182372,ENSG00000196517,ENSG00000144040,ENSG00000137491,ENSG00000040487,ENSG00000152661,ENSG00000100372,ENSG00000155380,ENSG00000106688,ENSG00000178752,ENSG00000145335,ENSG00000089041,ENSG00000132326,ENSG00000023839	SLC25A44	IDE	SRD5A1	DIO2	CYP19A1
GO:0070482	27	250	response to oxygen levels	GO BP	0.00613767	ENSG00000159399,ENSG00000168209,ENSG00000122861,ENSG00000214575,ENSG00000113739,ENSG00000116016,ENSG00000159167,ENSG00000117394,ENSG00000160200,ENSG00000135018,ENSG00000105974,ENSG00000112715,ENSG00000171303,ENSG00000197635,ENSG00000112096,ENSG00000129474,ENSG00000274276,ENSG00000122481,ENSG00000114573,ENSG00000162433,ENSG00000106688,ENSG00000107159,ENSG00000120738,ENSG00000183023,ENSG00000165272…	HK2	CAV1	TNFAIP3	TIRAP	PTPN22
GO:0042447	5	9	hormone catabolic process	GO BP	0.007462	ENSG00000118785,ENSG00000119912,ENSG00000145545,ENSG00000211448,ENSG00000137869	SPP1	HK2	DDIT4	HSPB8	LTGO BP1	CPEB1	SPART	STC2	BIRC3	GCNT2	UFD1	PLAA	SPP1	STC1	PAK2	SERPINE1	MGST1	VCP	IDE	LOX	CXCL8	CSF1R	CASP4	IL1R1	PELO	TLR6	CXCL2	MSN	HMGB2	GBA	FOXA2	CAV1	TNFAIP3	FSTL3	VEGFA	GGO BP3	PTPN1	FBXO32	AKR1C3	ADAM23	SRD5A1	CXCL6	IFIH1
GO:0034139	5	9	regulation of toll-like receptor 3 signaling pathway	GO BP	0.007462	ENSG00000135018,ENSG00000105974,ENSG00000118503,ENSG00000150455,ENSG00000134242	UBQLN1	PSMC1	PSMD11	PSMD3	SQSTM1	PSMD1	HECW1	PSMD12	NPLOC4	PSMD2	PSMD13	PSMD6	UFD1	PSMB2	PLAA	VCP	UCHL1	PSMC4	UBE4B	PSMA4	NSFL1C	PSMB4	USP46	UBXN4	UBQLN1	UBC	PSMD14	PSMB3	PSMB7	GBA	PSMD4	PSMC5	PSMC3	CAV1	TNFAIP3	PSMB6	PSMC6	UBR3	ADRM1	PSMA5	TRAF4	EGF	LAPTM5
GO:0071310	105	1602	cellular response to organic substance	GO BP	0.00778443	ENSG00000196639,ENSG00000159399,ENSG00000168209,ENSG00000152137,ENSG00000049323,ENSG00000214575,ENSG00000133104,ENSG00000113739,ENSG00000023445,ENSG00000111846,ENSG00000070010,ENSG00000137055,ENSG00000118785,ENSG00000159167,ENSG00000180370,ENSG00000106366,ENSG00000008394,ENSG00000165280,ENSG00000119912,ENSG00000113083,ENSG00000169429,ENSG00000182578,ENSG00000196954,ENSG00000115594,ENSG00000152684…	HRH1	TXNIP	GCNT3	MYH14	SPART	STC2	MET	SDC4	FNDC3A	RSPO3	GCNT2	KRT80	SPP1	EPAS1	STC1	SERPINE1	LOX	CSF1R	PELO	STRA6	LIN7C	SEMA4C	ALDH1A3	PHGDH	CBS	MSN	PRRX1	RHOB	FOXA2	CAV1	EPHA2	TAPT1	VEGFA	ANXA7	AKR1C3	PHEX	LAMA5	MAP1B	AJUBA	CBSL	BBS4	NRARP	CTNNBIP1
GO:0019941	50	611	modification-dependent protein catabolic process	GO BP	0.00845039	ENSG00000166963,ENSG00000100764,ENSG00000108671,ENSG00000108344,ENSG00000161011,ENSG00000173692,ENSG00000002746,ENSG00000197170,ENSG00000182446,ENSG00000175166,ENSG00000185627,ENSG00000163636,ENSG00000070010,ENSG00000126067,ENSG00000137055,ENSG00000165280,ENSG00000154277,ENSG00000013275,ENSG00000130939,ENSG00000041357,ENSG00000088833,ENSG00000159377,ENSG00000109189,ENSG00000144224,ENSG00000135018…	MAP1A	SERPINE1	CXCL8	CSF1R	CXCL2	VEGFA	DPP4	CXCL6	SWAP70	CXCL3	TIRAP	IL6R	CYP19A1	TRPM2	C3AR1	CXCR4	CXCL1
GO:0009888	86	1267	tissue development	GO BP	0.00931005	ENSG00000120708,ENSG00000265972,ENSG00000140297,ENSG00000105357,ENSG00000133104,ENSG00000113739,ENSG00000105976,ENSG00000124145,ENSG00000102531,ENSG00000146374,ENSG00000111846,ENSG00000167767,ENSG00000118785,ENSG00000116016,ENSG00000159167,ENSG00000106366,ENSG00000113083,ENSG00000182578,ENSG00000152684,ENSG00000137868,ENSG00000148943,ENSG00000168758,ENSG00000184254,ENSG00000092621,ENSG00000160200…	TGFBI	CXCL8	CSF1R	CASP4	IL1R1	CXCL2	CAV1	TNFAIP3	PTPN1	CXCL6	BBS4	TXNDC17	LAPTM5	NKIRAS1	MX1	CXCL3	YAP1	IL6R	SLC1A1	FZD4	IL36B	GPR75	EGR1	PRLR	TICAM2	CXCR4	CXCL1	GPR35	IL21R	CCR3
GO:0030595	17	119	leukocyte chemotaxis	GO BP	0.00931005	ENSG00000196639,ENSG00000106366,ENSG00000169429,ENSG00000182578,ENSG00000081041,ENSG00000112715,ENSG00000197635,ENSG00000124875,ENSG00000133789,ENSG00000163734,ENSG00000150455,ENSG00000160712,ENSG00000137869,ENSG00000142185,ENSG00000171860,ENSG00000121966,ENSG00000163739	HRH1	NT5E	AL355312.5	BIRC3	MET	KIAA0319	NPLOC4	UFD1	SPP1	PAK2	SERPINE1	CXCL8	CSF1R	CASP4	IL1R1	PSMB4	SEMA4C	PTGES	LGALS1	MGLL	HMGB2	GBA	FOXA2	CAV1	TNFAIP3	VEGFA	PTPN1	DPP4	CXCL6	BBS4	MATR3	FGF2	ADAMTS12	SWAP70	LY96	TIRAP	MMP3	SEMA6B	IL6R	PSPC1	PTPN22	CYP19A1	SNCA
GO:0019221	30	291	cytokine-mediated signaling pathway	GO BP	0.00931005	ENSG00000023445,ENSG00000169429,ENSG00000182578,ENSG00000196954,ENSG00000115594,ENSG00000081041,ENSG00000105974,ENSG00000118503,ENSG00000196396,ENSG00000124875,ENSG00000140463,ENSG00000129235,ENSG00000162511,ENSG00000197885,ENSG00000157601,ENSG00000163734,ENSG00000137693,ENSG00000160712,ENSG00000106688,ENSG00000174804,ENSG00000136696,ENSG00000119737,ENSG00000120738,ENSG00000113494,ENSG00000243414…	BIRC3	STC2	EPAS1	STC1	CBS	UBQLN1	CAV1	VEGFA	KCNK3	AJUBA	CBSL	RWDD3	ATP6V1A	AK4	EGR1	SLC8A1	AQP3	AQP1
GO:0032101	49	596	regulation of response to external stimulus	GO BP	0.00986989	ENSG00000122861,ENSG00000135318,ENSG00000285991,ENSG00000023445,ENSG00000105976,ENSG00000137261,ENSG00000182446,ENSG00000070010,ENSG00000118785,ENSG00000180370,ENSG00000106366,ENSG00000169429,ENSG00000182578,ENSG00000196954,ENSG00000115594,ENSG00000159377,ENSG00000168758,ENSG00000148344,ENSG00000100097,ENSG00000074416,ENSG00000164104,ENSG00000177628,ENSG00000125798,ENSG00000105974,ENSG00000118503…	PLAU	PSMC1	PSMD11	PSMD3	SQSTM1	PSMD1	HECW1	PSMD12	NPLOC4	PSMD2	PSMD13	PSMD6	UFD1	PSMB2	PLAA	VCP	UCHL1	PSMC4	UBE4B	PSMA4	NSFL1C	PSMB4	USP46	UBXN4	UBQLN1	PSMD14	PSMB3	PSMB7	GBA	PSMD4	PSMC5	PSMC3	CAV1	TNFAIP3	PSMB6	PSMC6	UBR3	ADRM1	PSMA5	TRAF4	EGF	LAPTM5	SPOPL
GO:0071453	18	136	cellular response to oxygen levels	GO BP	0.00995792	ENSG00000214575,ENSG00000113739,ENSG00000116016,ENSG00000159167,ENSG00000160200,ENSG00000135018,ENSG00000105974,ENSG00000112715,ENSG00000171303,ENSG00000129474,ENSG00000274276,ENSG00000122481,ENSG00000114573,ENSG00000162433,ENSG00000120738,ENSG00000183023,ENSG00000165272,ENSG00000240583	CPEB1	PTGES	CRY2	FZD4	CYP19A1	P2RX7	AGTR1	INHBA
GO:0006511	49	601	ubiquitin-dependent protein catabolic process	GO BP	0.00996012	ENSG00000166963,ENSG00000100764,ENSG00000108671,ENSG00000108344,ENSG00000161011,ENSG00000173692,ENSG00000002746,ENSG00000197170,ENSG00000182446,ENSG00000175166,ENSG00000185627,ENSG00000163636,ENSG00000070010,ENSG00000126067,ENSG00000137055,ENSG00000165280,ENSG00000154277,ENSG00000013275,ENSG00000130939,ENSG00000041357,ENSG00000088833,ENSG00000159377,ENSG00000109189,ENSG00000144224,ENSG00000135018…	MAP1A	PSMC1	PSMD11	PSMD3	SQSTM1	PSMD1	HECW1	PSMD12	NPLOC4	PSMD2	PSMD13	PSMD6	UFD1	PSMB2	PLAA	VCP	UCHL1	PSMC4	UBE4B	PSMA4	NSFL1C	PSMB4	USP46	UBXN4	UBQLN1	UBC	PSMD14	PSMB3	PSMB7	GBA	PSMD4	PSMC5	PSMC3	CAV1	TNFAIP3	PSMB6	PSMC6	UBR3	ADRM1	PSMA5	TRAF4	EGF	LAPTM5
GO:0140353	8	29	lipid export from cell	GO BP	0.0102666	ENSG00000118785,ENSG00000148344,ENSG00000121671,ENSG00000174804,ENSG00000137869,ENSG00000089041,ENSG00000144891,ENSG00000122641	SPP1	SDC4	PAK2	CSF1R	TLR6	CARD10	VEGFA	PTPN1	JTB	MRNIP	CDKN1A	AJUBA	CAMK1	TRAF4	FGF2	EGF	TIRAP	IL6R	SLC1A1	FZD4	EGR1	SNCA	CHI3L1	P2RX7	DKK1	PRLR	VLDLR	LRRK2	CDK5R1
GO:0043632	50	623	modification-dependent macromolecule catabolic process	GO BP	0.0122577	ENSG00000166963,ENSG00000100764,ENSG00000108671,ENSG00000108344,ENSG00000161011,ENSG00000173692,ENSG00000002746,ENSG00000197170,ENSG00000182446,ENSG00000175166,ENSG00000185627,ENSG00000163636,ENSG00000070010,ENSG00000126067,ENSG00000137055,ENSG00000165280,ENSG00000154277,ENSG00000013275,ENSG00000130939,ENSG00000041357,ENSG00000088833,ENSG00000159377,ENSG00000109189,ENSG00000144224,ENSG00000135018…	MAP1A	SDC4	PAK2	CSF1R	TLR6	CARD10	VEGFA	PTPN1	JTB	MRNIP	CDKN1A	AJUBA	CAMK1	TRAF4	FGF2	EGF	TIRAP	IL6R	SLC1A1	FZD4	EGR1	SNCA	CHI3L1	P2RX7	DKK1	PRLR	VLDLR	LRRK2	CDK5R1
GO:0045860	29	293	positive regulation of protein kinase activity	GO BP	0.0123326	ENSG00000163235,ENSG00000124145,ENSG00000180370,ENSG00000182578,ENSG00000174130,ENSG00000100065,ENSG00000112715,ENSG00000196396,ENSG00000143543,ENSG00000161010,ENSG00000124762,ENSG00000129474,ENSG00000134072,ENSG00000076604,ENSG00000138685,ENSG00000138798,ENSG00000150455,ENSG00000160712,ENSG00000106688,ENSG00000174804,ENSG00000120738,ENSG00000145335,ENSG00000133048,ENSG00000089041,ENSG00000107984…	TGFA	SLC25A44	EPAS1	PTGES	CAV1	VEGFA	BSCL2	GJA1	ACOT13	PPARGC1A	DIO2	PLAC8	EGR1	TRPM2	PER2	PRLR	CXCR4
GO:0035929	6	16	steroid hormone secretion	GO BP	0.0126295	ENSG00000163235,ENSG00000124145,ENSG00000180370,ENSG00000182578,ENSG00000174130,ENSG00000100065,ENSG00000112715,ENSG00000196396,ENSG00000143543,ENSG00000161010,ENSG00000124762,ENSG00000129474,ENSG00000134072,ENSG00000076604,ENSG00000138685,ENSG00000138798,ENSG00000150455,ENSG00000160712,ENSG00000106688,ENSG00000174804,ENSG00000120738,ENSG00000145335,ENSG00000133048,ENSG00000089041,ENSG00000107984…	TGFA	STC2	EPAS1	STC1	CBS	UBQLN1	VEGFA	KCNK3	AJUBA	CBSL	RWDD3	AK4	EGR1	SLC8A1	AQP3	AQP1
GO:0001659	17	129	temperature homeostasis	GO BP	0.0133636	ENSG00000161011,ENSG00000160785,ENSG00000116016,ENSG00000148344,ENSG00000105974,ENSG00000112715,ENSG00000168000,ENSG00000152661,ENSG00000112304,ENSG00000109819,ENSG00000211448,ENSG00000145287,ENSG00000120738,ENSG00000142185,ENSG00000132326,ENSG00000113494,ENSG00000121966	SQSTM1	DDIT4	TGFA	TXNIP	PLAU	LTGO BP1	SPART	BIRC3	HECW1	MET	KIAA0319	RSPO3	GCNT2	CHAC1	IGFGO BP3	PAK2	SERPINE1	VCP	IDE	LOX	CXCL8	CSF1R	CASP4	IL1R1	PELO	SEMA4C	CXCL2	ADAMTS1	HMGB2	PRRX1	CAV1	EPHA2	PTPRU	TNFAIP3	FSTL3	VEGFA	PTPN1	CXCL6	LAMA5	BBS4	NRARP	CTNNBIP1	VGLL4
GO:0071456	16	115	cellular response to hypoxia	GO BP	0.0135903	ENSG00000214575,ENSG00000113739,ENSG00000116016,ENSG00000159167,ENSG00000160200,ENSG00000135018,ENSG00000112715,ENSG00000171303,ENSG00000129474,ENSG00000274276,ENSG00000122481,ENSG00000162433,ENSG00000120738,ENSG00000183023,ENSG00000165272,ENSG00000240583	CPEB1	PSMC1	PSMD11	PSMD3	PSMD1	HECW1	PSMD12	NPLOC4	PSMD2	PSMD13	PSMD6	UFD1	PSMB2	PLAA	VCP	UCHL1	PSMC4	UBE4B	PSMA4	NSFL1C	PSMB4	UBXN4	UBQLN1	PSMD14	PSMB3	PSMB7	GBA	PSMD4	PSMC5	PSMC3	CAV1	PSMB6	PSMC6	UBR3	ADRM1	PSMA5	TRAF4	SPOPL	ZNRF2	ZFAND2A	LRRK2
GO:0007166	111	1760	cell surface receptor signaling pathway	GO BP	0.0136233	ENSG00000213190,ENSG00000168209,ENSG00000163235,ENSG00000265972,ENSG00000122861,ENSG00000049323,ENSG00000133104,ENSG00000023445,ENSG00000002746,ENSG00000105976,ENSG00000137261,ENSG00000146374,ENSG00000111846,ENSG00000128965,ENSG00000146674,ENSG00000180370,ENSG00000106366,ENSG00000165280,ENSG00000119912,ENSG00000113083,ENSG00000169429,ENSG00000182578,ENSG00000196954,ENSG00000115594,ENSG00000152684…	MLLT11	SERPINE1	CXCL8	TLR6	CXCL2	HMGB2	TNFAIP3	CXCL6	AKAP12	SOD2	PCK2	LY96	CXCL3	TIRAP	DIO2	IL36B	PTPN22	TNIP3	SNCA	P2RX7	TICAM2	CXCL1	NR4A1
GO:0010498	41	474	proteasomal protein catabolic process	GO BP	0.0136233	ENSG00000166963,ENSG00000100764,ENSG00000108671,ENSG00000108344,ENSG00000173692,ENSG00000002746,ENSG00000197170,ENSG00000182446,ENSG00000175166,ENSG00000185627,ENSG00000163636,ENSG00000070010,ENSG00000126067,ENSG00000137055,ENSG00000165280,ENSG00000154277,ENSG00000013275,ENSG00000130939,ENSG00000041357,ENSG00000088833,ENSG00000159377,ENSG00000144224,ENSG00000135018,ENSG00000115233,ENSG00000277791…	MAP1A	SERPINE1	CXCL8	CXCL2	HMGB2	TNFAIP3	CXCL6	AKAP12	SOD2	PCK2	LY96	CXCL3	TIRAP	DIO2	IL36B	PTPN22	TNIP3	SNCA	P2RX7	TICAM2	CXCL1	NR4A1
GO:0002237	23	202	response to molecule of bacterial origin	GO BP	0.0144762	ENSG00000137055,ENSG00000106366,ENSG00000169429,ENSG00000174130,ENSG00000081041,ENSG00000164104,ENSG00000118503,ENSG00000124875,ENSG00000131016,ENSG00000112096,ENSG00000100889,ENSG00000154589,ENSG00000163734,ENSG00000150455,ENSG00000211448,ENSG00000136696,ENSG00000134242,ENSG00000050730,ENSG00000145335,ENSG00000089041,ENSG00000243414,ENSG00000163739,ENSG00000123358	PLAA	PLAA	SPP1	STC1	SERPINE1	MGST1	CXCL8	CXCL2	MSN	HMGB2	TNFAIP3	FBXO32	AKR1C3	SRD5A1	CXCL6	PHEX	GNG2	CRY2	WNT6	PCK2	LY96	CXCL3	YAP1	PER1	FZD4	IL36B	PTPN22	TNIP3	LBH	NR3C2	TICAM2	AQP1	INHBA	CXCL1	GRAMD1C
GO:0032496	22	189	response to lipopolysaccharide	GO BP	0.0151024	ENSG00000137055,ENSG00000106366,ENSG00000169429,ENSG00000081041,ENSG00000164104,ENSG00000118503,ENSG00000124875,ENSG00000131016,ENSG00000112096,ENSG00000100889,ENSG00000154589,ENSG00000163734,ENSG00000150455,ENSG00000211448,ENSG00000136696,ENSG00000134242,ENSG00000050730,ENSG00000145335,ENSG00000089041,ENSG00000243414,ENSG00000163739,ENSG00000123358	PLAA	PSMC1	PLAU	PSMD11	PSMD3	BIRC3	SQSTM1	CDKN2D	PSMD1	HECW1	PSMD12	NPLOC4	PSMD2	PSMD13	CHAC1	PSMD6	UFD1	PSMB2	PLAA	PAK2	SERPINE1	C1S	VCP	IDE	UCHL1	PSMC4	CASP4	UBE4B	PSMA4	NSFL1C	PSMB4	MMP7	BABAM1	USP46	ADAMTS1	UBXN4	UBQLN1	UBC	PSMD14	PSMB3	PSMB7	GBA	PSMD4
GO:0071396	35	391	cellular response to lipid	GO BP	0.0171429	ENSG00000168209,ENSG00000137055,ENSG00000118785,ENSG00000159167,ENSG00000106366,ENSG00000008394,ENSG00000169429,ENSG00000081041,ENSG00000147065,ENSG00000164104,ENSG00000118503,ENSG00000156804,ENSG00000196139,ENSG00000145545,ENSG00000124875,ENSG00000102174,ENSG00000186469,ENSG00000121671,ENSG00000115596,ENSG00000100889,ENSG00000154589,ENSG00000163734,ENSG00000137693,ENSG00000179094,ENSG00000174804…	DDIT4	PLAU	MET	SERPINE1	LOX	CXCL8	CSF1R	SEMA4C	CXCL2	HMGB2	EPHA2	VEGFA	B4GAT1	DPP4	CXCL6	LAMA5	FGF2	SWAP70	CXCL3	TIRAP	SEMA6B	IL6R	CYP19A1	TRPM2	ARHGEF16	C3AR1	AGTR1	CXCR4	CDK5R1	CXCL1	DOCK2	CCR3	NR4A1
GO:0006508	86	1273	proteolysis	GO BP	0.0173481	ENSG00000166963,ENSG00000100764,ENSG00000122861,ENSG00000108671,ENSG00000108344,ENSG00000023445,ENSG00000161011,ENSG00000129355,ENSG00000173692,ENSG00000002746,ENSG00000197170,ENSG00000182446,ENSG00000175166,ENSG00000185627,ENSG00000128965,ENSG00000163636,ENSG00000070010,ENSG00000126067,ENSG00000137055,ENSG00000180370,ENSG00000106366,ENSG00000182326,ENSG00000165280,ENSG00000119912,ENSG00000154277…	MAP1A	PLAU	MET	SERPINE1	LOX	CXCL8	CSF1R	SEMA4C	CXCL2	HMGB2	EPHA2	VEGFA	B4GAT1	DPP4	CXCL6	LAMA5	FGF2	SWAP70	CXCL3	TIRAP	SEMA6B	IL6R	CYP19A1	TRPM2	ARHGEF16	C3AR1	AGTR1	CXCR4	CDK5R1	CXCL1	DOCK2	CCR3	NR4A1
GO:0006935	33	364	chemotaxis	GO BP	0.0173481	ENSG00000196639,ENSG00000122861,ENSG00000105976,ENSG00000106366,ENSG00000113083,ENSG00000169429,ENSG00000182578,ENSG00000168758,ENSG00000081041,ENSG00000164104,ENSG00000142627,ENSG00000112715,ENSG00000174684,ENSG00000197635,ENSG00000124875,ENSG00000130702,ENSG00000138685,ENSG00000133789,ENSG00000163734,ENSG00000150455,ENSG00000167680,ENSG00000160712,ENSG00000137869,ENSG00000142185,ENSG00000130762…	HRH1	SLC2A1	CBS	CAV1	VEGFA	SLC6A9	AKAP12	SOD2	SLCO2B1	CBSL	CTNNBIP1	SLC16A1	SLC1A1	PER2	ABCC2	SLC8A1	AGTR1	PDE3A
GO:0042330	33	364	taxis	GO BP	0.0173481	ENSG00000196639,ENSG00000122861,ENSG00000105976,ENSG00000106366,ENSG00000113083,ENSG00000169429,ENSG00000182578,ENSG00000168758,ENSG00000081041,ENSG00000164104,ENSG00000142627,ENSG00000112715,ENSG00000174684,ENSG00000197635,ENSG00000124875,ENSG00000130702,ENSG00000138685,ENSG00000133789,ENSG00000163734,ENSG00000150455,ENSG00000167680,ENSG00000160712,ENSG00000137869,ENSG00000142185,ENSG00000130762…	HRH1	ABCG1	VLDLR
GO:0003018	18	149	vascular process in circulatory system	GO BP	0.0179208	ENSG00000196639,ENSG00000117394,ENSG00000160200,ENSG00000105974,ENSG00000112715,ENSG00000196517,ENSG00000131016,ENSG00000112096,ENSG00000137491,ENSG00000274276,ENSG00000178585,ENSG00000155380,ENSG00000106688,ENSG00000132326,ENSG00000023839,ENSG00000183023,ENSG00000144891,ENSG00000172572	HRH1	APOL1	APOL2	SPP1	SLC2A1	STRA6	PTGES	SLC10A7	GBA	CLN8	CAV1	BSCL2	ATP9A	SLCO2B1	CRY2	EGF	SLC25A17	TTC39B	FZD4	ERFE	CYP19A1	ABCG1	P2RX7	ABCC2	VLDLR	AGTR1	INHBA	GRAMD1C
GO:0034436	3	3	glycoprotein transport	GO BP	0.0179208	ENSG00000120519,ENSG00000160179,ENSG00000147852	SLC10A7	MAP1A	ABHD4	NT5E	STC2	SQSTM1	MET	GCNT2	PLAA	SLC25A44	SPP1	EPAS1	STC1	IDE	LOX	CSF1R	SLC2A1	PTGES	SLC10A7	ATP6V0A1	SPTA1	HMGB2	GBA	CLN8	GSR	FOXA2	CAV1	TNFAIP3	VEGFA	BSCL2	CXCL6	SOD2	PQLC2	GPR68	BBS4	GJA1	CRY2	FGF2	F11R	SLC16A1	LTGO BP3	ACOT13	NKIRAS1
GO:0010876	28	292	lipid localization	GO BP	0.0187009	ENSG00000135454,ENSG00000100342,ENSG00000128335,ENSG00000118785,ENSG00000117394,ENSG00000137868,ENSG00000148344,ENSG00000120519,ENSG00000177628,ENSG00000182372,ENSG00000105974,ENSG00000168000,ENSG00000054793,ENSG00000137491,ENSG00000121671,ENSG00000138798,ENSG00000100372,ENSG00000155158,ENSG00000174804,ENSG00000178752,ENSG00000137869,ENSG00000160179,ENSG00000089041,ENSG00000023839,ENSG00000147852…	B4GALNT1	EPAS1	STC1	PPCS	SLC2A1	CBS	CAV1	VEGFA	SLC6A9	AKAP12	SOD2	SLCO2B1	CBSL	BBS4	CTNNBIP1	GJA1	SLC16A1	YAP1	TMEM38B	SLC1A1	CLIC2	PER2	ABCC2	SLC8A1	CACNA1G	C3AR1	KCNJ2	AGTR1	CXCR4	PDE3A
GO:0042592	75	1090	homeostatic process	GO BP	0.0188903	ENSG00000159399,ENSG00000166963,ENSG00000100439,ENSG00000135318,ENSG00000113739,ENSG00000161011,ENSG00000105976,ENSG00000111846,ENSG00000137055,ENSG00000160785,ENSG00000118785,ENSG00000116016,ENSG00000159167,ENSG00000119912,ENSG00000113083,ENSG00000182578,ENSG00000117394,ENSG00000148344,ENSG00000120519,ENSG00000033627,ENSG00000163554,ENSG00000164104,ENSG00000177628,ENSG00000182372,ENSG00000104687…	HK2	UCHL1	TLR6	CBS	GBA	CAV1	VEGFA	PTPN1	AJUBA	CBSL	FGF2	EGF	FZD4	PTPN22	P2RX7	DKK1	LRRK2
GO:0003013	30	326	circulatory system process	GO BP	0.0203022	ENSG00000196639,ENSG00000116016,ENSG00000159167,ENSG00000127125,ENSG00000117394,ENSG00000160200,ENSG00000105974,ENSG00000112715,ENSG00000196517,ENSG00000131016,ENSG00000112096,ENSG00000137491,ENSG00000274276,ENSG00000140463,ENSG00000178585,ENSG00000152661,ENSG00000155380,ENSG00000137693,ENSG00000095209,ENSG00000106688,ENSG00000155962,ENSG00000132326,ENSG00000023839,ENSG00000183023,ENSG00000006283…	HRH1	DDIT4	TGFA	TXNIP	PSMC1	BIRC3	SQSTM1	CDKN2D	MET	AIFM2	IGFGO BP3	PAK2	SERPINE1	OSGIN1	VCP	LOX	CSF1R	CASP4	GLO1	HMGN5	TLR6	ALDH1A3	CBS	BMF	UBQLN1	LGALS1	HMGB2	CARD10	GBA	RHOB	PSMC5	CLN8	CLIP3	CAV1	TNFAIP3	VEGFA	PTPN1	AKR1C3	CDKN1A	YEATS4	TNFSF9	ZNF385A	ASNS
GO:0043405	17	136	regulation of MAP kinase activity	GO BP	0.0204327	ENSG00000163235,ENSG00000154277,ENSG00000174130,ENSG00000160200,ENSG00000177628,ENSG00000105974,ENSG00000112715,ENSG00000196396,ENSG00000129474,ENSG00000274276,ENSG00000138685,ENSG00000138798,ENSG00000174804,ENSG00000134242,ENSG00000089041,ENSG00000107984,ENSG00000188906	TGFA	PSMC1	PSMD11	PSMD3	SQSTM1	PSMD1	HECW1	PSMD12	NPLOC4	PSMD2	PSMD13	PSMD6	UFD1	PSMB2	PLAA	VCP	IDE	UCHL1	PSMC4	UBE4B	PSMA4	NSFL1C	PSMB4	USP46	UBXN4	UBQLN1	UBC	PSMD14	PSMB3	PSMB7	GBA	PSMD4	PSMC5	PSMC3	CAV1	TNFAIP3	PSMB6	PSMC6	UBR3	ADRM1	PSMA5	TRAF4	ADAMTS12
GO:0010941	81	1185	regulation of cell death	GO BP	0.0204616	ENSG00000213190,ENSG00000168209,ENSG00000163235,ENSG00000265972,ENSG00000100764,ENSG00000023445,ENSG00000161011,ENSG00000129355,ENSG00000105976,ENSG00000042286,ENSG00000146674,ENSG00000180370,ENSG00000106366,ENSG00000140961,ENSG00000165280,ENSG00000113083,ENSG00000182578,ENSG00000196954,ENSG00000124767,ENSG00000198157,ENSG00000174130,ENSG00000184254,ENSG00000160200,ENSG00000104081,ENSG00000135018…	MLLT11	STC2	EPAS1	STC1	CBS	UBQLN1	VEGFA	KCNK3	AJUBA	CBSL	RWDD3	AK4	EGR1	SLC8A1	AQP3	AQP1
GO:0051603	53	694	proteolysis involved in protein catabolic process	GO BP	0.0209754	ENSG00000166963,ENSG00000100764,ENSG00000108671,ENSG00000108344,ENSG00000161011,ENSG00000173692,ENSG00000002746,ENSG00000197170,ENSG00000182446,ENSG00000175166,ENSG00000185627,ENSG00000163636,ENSG00000070010,ENSG00000126067,ENSG00000137055,ENSG00000165280,ENSG00000119912,ENSG00000154277,ENSG00000013275,ENSG00000130939,ENSG00000041357,ENSG00000088833,ENSG00000159377,ENSG00000109189,ENSG00000144224…	MAP1A	MAP1A	TGFBI	DDIT4	TGFA	DGKG	GCNT3	SPART	HECW1	PIR	MET	SDC4	KIAA0319	PCYT1B	FNDC3A	RSPO3	CHAC1	NAP1L2	UFD1	PLAA	SPP1	EPAS1	GNB4	STC1	PAK2	SERPINE1	RUFY3	LOX	UCHL1	CXCL8	ORC3	CSF1R	ROM1	SLC2A1	LGALS8	ACO2	GLO1	KIAA1217	STRA6	SEMA4C	BABAM1	ALDH1A3	PHGDH
GO:0036294	16	123	cellular response to decreased oxygen levels	GO BP	0.021369	ENSG00000214575,ENSG00000113739,ENSG00000116016,ENSG00000159167,ENSG00000160200,ENSG00000135018,ENSG00000112715,ENSG00000171303,ENSG00000129474,ENSG00000274276,ENSG00000122481,ENSG00000162433,ENSG00000120738,ENSG00000183023,ENSG00000165272,ENSG00000240583	CPEB1	MAP1A	TGFBI	DDIT4	TGFA	DGKG	GCNT3	SPART	STC2	HECW1	PIR	MET	SDC4	KIAA0319	PCYT1B	FNDC3A	RSPO3	GCNT2	CHAC1	NAP1L2	UFD1	PLAA	SPP1	EPAS1	GNB4	STC1	PAK2	SERPINE1	RUFY3	LOX	UCHL1	CXCL8	PSMC4	ORC3	CSF1R	ROM1	SLC2A1	LGALS8	PELO	ACO2	GLO1	KIAA1217	STRA6
GO:0048731	166	2927	system development	GO BP	0.0235009	ENSG00000159399,ENSG00000166963,ENSG00000120708,ENSG00000168209,ENSG00000163235,ENSG00000058866,ENSG00000140297,ENSG00000133104,ENSG00000002746,ENSG00000087842,ENSG00000105976,ENSG00000124145,ENSG00000137261,ENSG00000102230,ENSG00000102531,ENSG00000146374,ENSG00000128965,ENSG00000186462,ENSG00000070010,ENSG00000137055,ENSG00000118785,ENSG00000116016,ENSG00000114450,ENSG00000159167,ENSG00000180370…	HK2	SQSTM1	UCHL1	CSF1R	CAV1	PANX2	EGR1	P2RX7	PER2
GO:0007275	182	3259	multicellular organism development	GO BP	0.0235009	ENSG00000159399,ENSG00000166963,ENSG00000120708,ENSG00000168209,ENSG00000163235,ENSG00000058866,ENSG00000140297,ENSG00000133104,ENSG00000113739,ENSG00000002746,ENSG00000087842,ENSG00000105976,ENSG00000124145,ENSG00000137261,ENSG00000102230,ENSG00000102531,ENSG00000146374,ENSG00000111846,ENSG00000128965,ENSG00000186462,ENSG00000070010,ENSG00000137055,ENSG00000118785,ENSG00000116016,ENSG00000114450…	HK2	CDKN2D	SPP1	STC1	CBS	PHEX	SOD2	MAP1B	CBSL	AQP3
GO:0002931	9	44	response to ischemia	GO BP	0.0235009	ENSG00000159399,ENSG00000161011,ENSG00000154277,ENSG00000182578,ENSG00000105974,ENSG00000073150,ENSG00000120738,ENSG00000089041,ENSG00000132326	HK2	MAP1A	TGFBI	DDIT4	TGFA	TXNIP	DGKG	GCNT3	MYH14	PSMD11	SPART	STC2	B4GALNT1	BIRC3	SQSTM1	HECW1	PIR	MET	SDC4	KIAA0319	PCYT1B	FNDC3A	RSPO3	GCNT2	CHAC1	NAP1L2	UFD1	KRT80	RNASEL	PLAA	SPP1	EPAS1	GNB4	STC1	IGFGO BP3	PAK2	SERPINE1	OSGIN1	RUFY3	LZTFL1	LOX	UCHL1	CXCL8
GO:0033273	10	54	response to vitamin	GO BP	0.0235009	ENSG00000113739,ENSG00000129355,ENSG00000118785,ENSG00000159167,ENSG00000160200,ENSG00000102174,ENSG00000112096,ENSG00000131711,ENSG00000274276,ENSG00000165272	STC2	ABHD4	DGKG	GPAT3	B4GALNT1	PCYT1A	CYB5R1	APOL1	APOL2	PCYT1B	LIPH	GLA	PLAA	SPP1	CSF1R	SULT1A1	ALDH1A3	PTGES	DOLPP1	MGLL	GBA	CLN8	GK	CAV1	AKR1B10	AKR1C3	BSCL2	SRD5A1	CERS6	PIGS	ATG4A	PTPMT1	AJUBA	UGT8	ABHD3	BBS4	ITPKC	FGF2	SLC25A17	CYP4F11	SLC16A1	ACOT13	PCK2
GO:0032502	227	4204	developmental process	GO BP	0.0235009	ENSG00000159399,ENSG00000166963,ENSG00000120708,ENSG00000168209,ENSG00000163235,ENSG00000265972,ENSG00000058866,ENSG00000140297,ENSG00000105357,ENSG00000108671,ENSG00000133104,ENSG00000113739,ENSG00000135454,ENSG00000023445,ENSG00000161011,ENSG00000002746,ENSG00000087842,ENSG00000105976,ENSG00000124145,ENSG00000137261,ENSG00000102230,ENSG00000102531,ENSG00000146374,ENSG00000111846,ENSG00000128965…	HK2	CYB5R1	APOL1	APOL2	EPAS1	ACO2	SULT1A1	ALDH1A3	GBA	CLN8	GK	AKR1B10	AKR1C3	LDHA	SRD5A1	ITPKC	FGF2	CYP4F11	PSAT1	PCK2	DIO2	TTC39B	SLC1A1	DHRS3	CYP19A1	SNCA	ABCG1	PER2	SGPP2	SULT1A2	VLDLR	NUDT4B
GO:0006629	68	962	lipid metabolic process	GO BP	0.0239691	ENSG00000243708,ENSG00000100439,ENSG00000058866,ENSG00000138678,ENSG00000135454,ENSG00000161217,ENSG00000159348,ENSG00000100342,ENSG00000128335,ENSG00000102230,ENSG00000163898,ENSG00000102393,ENSG00000137055,ENSG00000118785,ENSG00000182578,ENSG00000196502,ENSG00000184254,ENSG00000148344,ENSG00000167130,ENSG00000074416,ENSG00000177628,ENSG00000182372,ENSG00000198814,ENSG00000105974,ENSG00000198074…	PLA2G4B	APOL2	SPP1	SLC2A1	STRA6	PTGES	SLC10A7	CLN8	CAV1	ATP9A	SLCO2B1	CRY2	EGF	SLC25A17	TTC39B	FZD4	ERFE	CYP19A1	ABCG1	P2RX7	ABCC2	VLDLR	AGTR1	INHBA	GRAMD1C
GO:1901615	32	349	organic hydroxy compound metabolic process	GO BP	0.0248376	ENSG00000196639,ENSG00000159348,ENSG00000100342,ENSG00000128335,ENSG00000116016,ENSG00000100412,ENSG00000196502,ENSG00000184254,ENSG00000177628,ENSG00000182372,ENSG00000198814,ENSG00000198074,ENSG00000196139,ENSG00000134333,ENSG00000145545,ENSG00000086544,ENSG00000138685,ENSG00000171903,ENSG00000135069,ENSG00000100889,ENSG00000211448,ENSG00000155158,ENSG00000106688,ENSG00000162496,ENSG00000137869…	HRH1	MGST1	SLC2A1	SLC26A10	SLC16A3	PTGES	SLC36A1	SLC10A7	SLC38A6	CLN8	SLC6A9	SFXN5	SLCO2B1	PQLC2	GJA1	SLC25A17	SLC16A1	SLC1A1	SNCA	P2RX7	PER2	ABCC2
GO:0006869	25	254	lipid transport	GO BP	0.0252823	ENSG00000100342,ENSG00000128335,ENSG00000118785,ENSG00000117394,ENSG00000137868,ENSG00000148344,ENSG00000120519,ENSG00000182372,ENSG00000105974,ENSG00000054793,ENSG00000137491,ENSG00000121671,ENSG00000138798,ENSG00000100372,ENSG00000155158,ENSG00000174804,ENSG00000178752,ENSG00000137869,ENSG00000160179,ENSG00000089041,ENSG00000023839,ENSG00000147852,ENSG00000144891,ENSG00000122641,ENSG00000178075	APOL1	SDC4	PAK2	CSF1R	TLR6	CARD10	EPHA2	VEGFA	PTPN1	JTB	MRNIP	CDKN1A	AJUBA	CAMK1	TRAF4	FGF2	EGF	TIRAP	IL6R	SLC1A1	FZD4	EGR1	SNCA	CHI3L1	P2RX7	DKK1	PRLR	VLDLR	LRRK2	CDK5R1
GO:0015711	22	206	organic anion transport	GO BP	0.0263468	ENSG00000159348,ENSG00000008394,ENSG00000117394,ENSG00000135502,ENSG00000141526,ENSG00000148344,ENSG00000123643,ENSG00000120519,ENSG00000139974,ENSG00000182372,ENSG00000196517,ENSG00000144040,ENSG00000137491,ENSG00000040487,ENSG00000152661,ENSG00000100372,ENSG00000155380,ENSG00000106688,ENSG00000145335,ENSG00000089041,ENSG00000132326,ENSG00000023839	CYB5R1	CDKN2D	SPP1	STC1	CBS	FOXA2	AKR1C3	PHEX	SOD2	MAP1B	CBSL	SLC16A1	SLC8A1	AQP3
GO:0033674	31	345	positive regulation of kinase activity	GO BP	0.0267535	ENSG00000163235,ENSG00000105976,ENSG00000124145,ENSG00000180370,ENSG00000182578,ENSG00000174130,ENSG00000100065,ENSG00000142627,ENSG00000112715,ENSG00000196396,ENSG00000143543,ENSG00000161010,ENSG00000124762,ENSG00000129474,ENSG00000134072,ENSG00000076604,ENSG00000138685,ENSG00000138798,ENSG00000150455,ENSG00000160712,ENSG00000106688,ENSG00000174804,ENSG00000120738,ENSG00000145335,ENSG00000133048…	MET	DGKG	LTGO BP1	SPART	CDKN2D	HECW1	MET	NPLOC4	CHAC1	UFD1	IGFGO BP3	SERPINE1	VCP	UCHL1	CXCL8	TLR6	UBQLN1	RAB11FIP1	HMGB2	GBA	CAV1	EPHA2	PTPRU	TNFAIP3	FSTL3	PTPN1	STMN3	ZNF385A	C1QL4	SOD2	AJUBA	NRARP	CTNNBIP1	GJA1	UACA	VGLL4	CRY2	FGF2	ADAMTS12	CCNC	LAPTM5	NME5	NDRG4
GO:0007584	14	100	response to nutrient	GO BP	0.0267535	ENSG00000113739,ENSG00000129355,ENSG00000118785,ENSG00000159167,ENSG00000160200,ENSG00000125798,ENSG00000196139,ENSG00000102174,ENSG00000112096,ENSG00000131711,ENSG00000274276,ENSG00000155380,ENSG00000183023,ENSG00000165272	STC2	DDIT4	SPP1	STC1	PAK2	MSN	CAV1	FBXO32	AKR1C3	SRD5A1	IFIH1	PHEX	GNG2	CRY2	CASP7	SLC16A1	PCK2	YAP1	TMEM38B	PER1	SLC1A1	LBH	EGR1	SNCA	NR3C2	TRPM2	P2RX7	SLC8A1	AQP1	INHBA	LRRK2	GRAMD1C	PDE3A
GO:0010648	69	1000	negative regulation of cell communication	GO BP	0.0278923	ENSG00000168209,ENSG00000058866,ENSG00000049323,ENSG00000133104,ENSG00000129355,ENSG00000002746,ENSG00000105976,ENSG00000182446,ENSG00000128965,ENSG00000070010,ENSG00000146674,ENSG00000106366,ENSG00000165280,ENSG00000154277,ENSG00000169429,ENSG00000174130,ENSG00000135018,ENSG00000156675,ENSG00000164104,ENSG00000177628,ENSG00000105974,ENSG00000142627,ENSG00000060656,ENSG00000118503,ENSG00000070404…	DDIT4	CAV1	VEGFA	BSCL2	GJA1	PPARGC1A	DIO2	PLAC8	PER2	PRLR	CXCR4
GO:0071407	33	382	cellular response to organic cyclic compound	GO BP	0.0278923	ENSG00000196639,ENSG00000168209,ENSG00000118785,ENSG00000159167,ENSG00000180370,ENSG00000147065,ENSG00000105974,ENSG00000156804,ENSG00000196139,ENSG00000145545,ENSG00000115267,ENSG00000102174,ENSG00000186469,ENSG00000121671,ENSG00000165806,ENSG00000155380,ENSG00000100889,ENSG00000137693,ENSG00000095209,ENSG00000179094,ENSG00000106688,ENSG00000213626,ENSG00000120738,ENSG00000145335,ENSG00000151623…	HRH1	PSMC1	NT5E	PSMD11	PSMD3	SQSTM1	PSMD1	HECW1	PSMD12	NPLOC4	PSMD2	PSMD13	CHAC1	PSMD6	UFD1	PSMB2	GLA	PLAA	SLC25A44	VCP	IDE	UCHL1	PSMC4	UBE4B	PSMA4	NSFL1C	PSMB4	USP46	CBS	UBXN4	UBQLN1	MSN	UBC	PSMD14	PSMB3	PSMB7	GBA	PSMD4	PSMC5	CLN8	PSMC3	CAV1	TNFAIP3
GO:0120162	11	68	positive regulation of cold-induced thermogenesis	GO BP	0.0278923	ENSG00000116016,ENSG00000105974,ENSG00000112715,ENSG00000168000,ENSG00000152661,ENSG00000109819,ENSG00000211448,ENSG00000145287,ENSG00000132326,ENSG00000113494,ENSG00000121966	EPAS1	DGKG	LTGO BP1	SPART	CDKN2D	HECW1	MET	NPLOC4	CHAC1	UFD1	IGFGO BP3	SERPINE1	VCP	UCHL1	CXCL8	TLR6	UBQLN1	RAB11FIP1	HMGB2	GBA	CAV1	EPHA2	PTPRU	TNFAIP3	FSTL3	PTPN1	STMN3	ZNF385A	C1QL4	SOD2	AJUBA	NRARP	CTNNBIP1	GJA1	UACA	VGLL4	CRY2	FGF2	ADAMTS12	CCNC	LAPTM5	NME5	NDRG4
GO:1901565	76	1115	organonitrogen compound catabolic process	GO BP	0.0292271	ENSG00000166963,ENSG00000100764,ENSG00000135318,ENSG00000108671,ENSG00000108344,ENSG00000161011,ENSG00000173692,ENSG00000002746,ENSG00000197170,ENSG00000182446,ENSG00000175166,ENSG00000185627,ENSG00000128965,ENSG00000163636,ENSG00000070010,ENSG00000126067,ENSG00000102393,ENSG00000137055,ENSG00000160785,ENSG00000165280,ENSG00000119912,ENSG00000154277,ENSG00000013275,ENSG00000130939,ENSG00000041357…	MAP1A	RAB11FIP1	GJA1	CRY2	FZD4	CYP19A1	AQP1	AGTR1	INHBA
GO:0023057	69	1003	negative regulation of signaling	GO BP	0.029845	ENSG00000168209,ENSG00000058866,ENSG00000049323,ENSG00000133104,ENSG00000129355,ENSG00000002746,ENSG00000105976,ENSG00000182446,ENSG00000128965,ENSG00000070010,ENSG00000146674,ENSG00000106366,ENSG00000165280,ENSG00000154277,ENSG00000169429,ENSG00000174130,ENSG00000135018,ENSG00000156675,ENSG00000164104,ENSG00000177628,ENSG00000105974,ENSG00000142627,ENSG00000060656,ENSG00000118503,ENSG00000070404…	DDIT4	MET	SDC4	FNDC3A	RSPO3	KRT80	EPAS1	STC1	SERPINE1	CSF1R	PELO	STRA6	LIN7C	SEMA4C	ALDH1A3	PHGDH	MSN	RHOB	CAV1	EPHA2	VEGFA	ANXA7	AKR1C3	LAMA5	MAP1B	AJUBA	BBS4	NRARP	CTNNBIP1	GJA1	ETV4	FGF2	ADAMTS12	EGF	F11R	BTG1	NDRG4	WNT6	PCK2	YAP1	KRT81	TMEM38B	CA9
GO:0050886	9	45	endocrine process	GO BP	0.0298566	ENSG00000118785,ENSG00000156675,ENSG00000152661,ENSG00000121671,ENSG00000174804,ENSG00000137869,ENSG00000240583,ENSG00000144891,ENSG00000122641	SPP1	TGFA	TXNIP	BIRC3	SQSTM1	CDKN2D	MET	AIFM2	IGFGO BP3	PAK2	SERPINE1	OSGIN1	VCP	LOX	CSF1R	CASP4	GLO1	HMGN5	ALDH1A3	CBS	BMF	UBQLN1	LGALS1	HMGB2	CARD10	GBA	RHOB	PSMC5	CLN8	CLIP3	CAV1	TNFAIP3	VEGFA	PTPN1	AKR1C3	CDKN1A	YEATS4	TNFSF9	ZNF385A	ASNS	AKAP12	SOD2	PTPMT1
GO:0060429	55	760	epithelium development	GO BP	0.0298566	ENSG00000265972,ENSG00000105976,ENSG00000124145,ENSG00000102531,ENSG00000146374,ENSG00000167767,ENSG00000116016,ENSG00000159167,ENSG00000106366,ENSG00000182578,ENSG00000152684,ENSG00000137868,ENSG00000148943,ENSG00000168758,ENSG00000184254,ENSG00000092621,ENSG00000147065,ENSG00000143878,ENSG00000105974,ENSG00000142627,ENSG00000112715,ENSG00000138279,ENSG00000196139,ENSG00000130702,ENSG00000131711…	TXNIP	SLC16A3	PTGES	SLC36A1	SLC10A7	SLC38A6	CLN8	SLC6A9	SFXN5	SLCO2B1	PQLC2	GJA1	SLC16A1	SLC1A1	SNCA	P2RX7	PER2	ABCC2
GO:0043067	74	1078	regulation of programmed cell death	GO BP	0.0298566	ENSG00000213190,ENSG00000163235,ENSG00000265972,ENSG00000023445,ENSG00000161011,ENSG00000129355,ENSG00000105976,ENSG00000042286,ENSG00000146674,ENSG00000180370,ENSG00000106366,ENSG00000140961,ENSG00000165280,ENSG00000113083,ENSG00000182578,ENSG00000196954,ENSG00000124767,ENSG00000198157,ENSG00000184254,ENSG00000160200,ENSG00000104081,ENSG00000135018,ENSG00000100097,ENSG00000164104,ENSG00000100065…	MLLT11	SPP1	IDE	SULT1A1	ALDH1A3	RAB11FIP1	FOXA2	AKR1B10	AKR1C3	DPP4	SRD5A1	GPR68	GJA1	CRY2	SLC16A1	PCK2	DIO2	FZD4	DHRS3	UGT1A8	EGR1	CYP19A1	TRPM2	PER2	AQP1	AGTR1	INHBA
GO:0046942	18	154	carboxylic acid transport	GO BP	0.0306552	ENSG00000135502,ENSG00000141526,ENSG00000148344,ENSG00000123643,ENSG00000120519,ENSG00000139974,ENSG00000182372,ENSG00000196517,ENSG00000144040,ENSG00000137491,ENSG00000040487,ENSG00000152661,ENSG00000155380,ENSG00000106688,ENSG00000145335,ENSG00000089041,ENSG00000132326,ENSG00000023839	SLC26A10	TGFBI	TGFA	MET	SDC4	RSPO3	EPAS1	SERPINE1	LOX	CXCL8	CSF1R	STRA6	SEMA4C	ADAMTS1	CARD10	PRRX1	RHOB	CAV1	EPHA2	TNFAIP3	VEGFA	LAMA5	BBS4	NRARP	CTNNBIP1	FGF2	ADAMTS12	EGF	TSPAN12	BTG1	NDRG4	WNT6	YAP1	SLC1A1	FZD4	KLHL3	ATOH8	CHI3L1	GLI1	RGO BPMS2	C3AR1	AQP1	AGTR1
GO:0010817	27	281	regulation of hormone levels	GO BP	0.0313395	ENSG00000113739,ENSG00000118785,ENSG00000119912,ENSG00000196502,ENSG00000184254,ENSG00000156675,ENSG00000125798,ENSG00000198074,ENSG00000196139,ENSG00000197635,ENSG00000145545,ENSG00000119714,ENSG00000152661,ENSG00000121671,ENSG00000155380,ENSG00000100889,ENSG00000211448,ENSG00000174804,ENSG00000162496,ENSG00000242366,ENSG00000120738,ENSG00000137869,ENSG00000142185,ENSG00000132326,ENSG00000240583…	STC2	HK2	PLAU	GCNT2	SPP1	EPAS1	SERPINE1	RUFY3	CXCL8	CSF1R	IL1R1	TLR6	STRA6	HMGB2	GBA	RHOB	FOXA2	CAV1	PANX2	TAPT1	VEGFA	BSCL2	TNFSF9	IFIH1	AKAP12	MAP1B	GPR68	BBS4	CTNNBIP1	GJA1	ETV4	FGF2	EGF	LAPTM5	BTG1	BTN3A1	WNT6	LY96	PPARGC1A	YAP1	TIRAP	IL6R	DIO2
GO:0035239	46	608	tube morphogenesis	GO BP	0.033632	ENSG00000159399,ENSG00000120708,ENSG00000163235,ENSG00000105976,ENSG00000124145,ENSG00000146374,ENSG00000116016,ENSG00000106366,ENSG00000113083,ENSG00000169429,ENSG00000182578,ENSG00000137868,ENSG00000168758,ENSG00000154734,ENSG00000100065,ENSG00000116132,ENSG00000143878,ENSG00000105974,ENSG00000142627,ENSG00000118503,ENSG00000112715,ENSG00000130702,ENSG00000140463,ENSG00000198435,ENSG00000178585…	HK2	TGFA	DGKG	GPAT3	PLAU	LTGO BP1	SPART	BIRC3	SQSTM1	CDKN2D	HECW1	MET	KIAA0319	NPLOC4	RSPO3	GCNT2	CHAC1	UFD1	ARHGAP32	IGFGO BP3	PAK2	SERPINE1	VCP	LOX	UCHL1	CXCL8	CSF1R	CASP4	IL1R1	PELO	TLR6	SEMA4C	CBS	UBQLN1	PAK6	LGALS1	MGLL	HMGB2	PRRX1	GBA	CAV1	EPHA2	PTPRU
GO:0097529	16	126	myeloid leukocyte migration	GO BP	0.033632	ENSG00000196639,ENSG00000159399,ENSG00000122861,ENSG00000111846,ENSG00000118785,ENSG00000116016,ENSG00000106366,ENSG00000018189,ENSG00000169429,ENSG00000182578,ENSG00000115594,ENSG00000174130,ENSG00000137868,ENSG00000164104,ENSG00000177628,ENSG00000143878,ENSG00000125798,ENSG00000105974,ENSG00000073150,ENSG00000169762,ENSG00000112715,ENSG00000168000,ENSG00000125657,ENSG00000115267,ENSG00000131016…	HRH1	TGFA	DGKG	GPAT3	PLAU	LTGO BP1	SPART	BIRC3	SQSTM1	CDKN2D	HECW1	MET	KIAA0319	NPLOC4	RSPO3	GCNT2	CHAC1	UFD1	ARHGAP32	IGFGO BP3	PAK2	SERPINE1	VCP	LOX	UCHL1	CXCL8	CSF1R	CASP4	IL1R1	PELO	TLR6	SEMA4C	CBS	UBQLN1	PAK6	LGALS1	MGLL	HMGB2	PRRX1	GBA	CAV1	EPHA2	PTPRU
GO:0051240	67	977	positive regulation of multicellular organismal process	GO BP	0.033632	ENSG00000168209,ENSG00000163235,ENSG00000058866,ENSG00000138678,ENSG00000122861,ENSG00000049323,ENSG00000133104,ENSG00000023445,ENSG00000161011,ENSG00000129355,ENSG00000002746,ENSG00000105976,ENSG00000137261,ENSG00000182446,ENSG00000146374,ENSG00000111846,ENSG00000128965,ENSG00000070010,ENSG00000134909,ENSG00000146674,ENSG00000180370,ENSG00000106366,ENSG00000165280,ENSG00000113083,ENSG00000154277…	DDIT4	MAP1A	TGFBI	DDIT4	TGFA	TXNIP	DGKG	GCNT3	MYH14	SPART	STC2	HECW1	PIR	MET	SDC4	KIAA0319	PCYT1B	FNDC3A	RSPO3	GCNT2	CHAC1	NAP1L2	UFD1	KRT80	PLAA	SPP1	EPAS1	GNB4	STC1	IGFGO BP3	PAK2	SERPINE1	RUFY3	LOX	UCHL1	CXCL8	PSMC4	ORC3	CSF1R	ROM1	SLC2A1	LGALS8	PELO
GO:0009966	127	2142	regulation of signal transduction	GO BP	0.0342115	ENSG00000168209,ENSG00000163235,ENSG00000058866,ENSG00000138678,ENSG00000122861,ENSG00000049323,ENSG00000133104,ENSG00000023445,ENSG00000161011,ENSG00000129355,ENSG00000002746,ENSG00000105976,ENSG00000137261,ENSG00000182446,ENSG00000146374,ENSG00000111846,ENSG00000128965,ENSG00000070010,ENSG00000134909,ENSG00000146674,ENSG00000180370,ENSG00000106366,ENSG00000165280,ENSG00000113083,ENSG00000154277…	DDIT4	STRA6	SLC16A3	SLC10A7	CAV1	SLCO2B1	EGF	SLC16A1	TTC39B	CYP19A1	SNCA	ABCG1	ABCC2	AQP3	AQP1	AGTR1	GRAMD1C
GO:0048856	208	3841	anatomical structure development	GO BP	0.0348816	ENSG00000159399,ENSG00000166963,ENSG00000120708,ENSG00000168209,ENSG00000163235,ENSG00000265972,ENSG00000058866,ENSG00000140297,ENSG00000105357,ENSG00000133104,ENSG00000113739,ENSG00000002746,ENSG00000087842,ENSG00000105976,ENSG00000124145,ENSG00000137261,ENSG00000102230,ENSG00000102531,ENSG00000146374,ENSG00000111846,ENSG00000128965,ENSG00000186462,ENSG00000070010,ENSG00000167767,ENSG00000137055…	HK2	DGKG	LTGO BP1	SPART	CDKN2D	HECW1	MET	NPLOC4	CHAC1	UFD1	IGFGO BP3	SERPINE1	VCP	UCHL1	CXCL8	TLR6	UBQLN1	HMGB2	GBA	CAV1	EPHA2	PTPRU	TNFAIP3	FSTL3	PTPN1	STMN3	ZNF385A	C1QL4	SOD2	AJUBA	NRARP	CTNNBIP1	UACA	VGLL4	CRY2	FGF2	ADAMTS12	CCNC	LAPTM5	NME5	NDRG4	CD22	YAP1
GO:0015850	17	145	organic hydroxy compound transport	GO BP	0.0355906	ENSG00000118785,ENSG00000137868,ENSG00000141526,ENSG00000120519,ENSG00000105974,ENSG00000137491,ENSG00000138798,ENSG00000155380,ENSG00000155158,ENSG00000137869,ENSG00000145335,ENSG00000160179,ENSG00000023839,ENSG00000165272,ENSG00000240583,ENSG00000144891,ENSG00000178075	SPP1	TGFBI	DDIT4	TGFA	TXNIP	GCNT3	MYH14	SPART	STC2	PIR	MET	SDC4	PCYT1B	FNDC3A	RSPO3	GCNT2	KRT80	SPP1	EPAS1	GNB4	STC1	SERPINE1	LOX	CXCL8	CSF1R	ROM1	SLC2A1	ACO2	GLO1	STRA6	SEMA4C	BABAM1	ALDH1A3	PHGDH	CBS	SLC10A7	ADAMTS1	SPTA1	MSN	LGALS1	HMGB2	PRRX1	GBA
GO:0009968	65	942	negative regulation of signal transduction	GO BP	0.0365541	ENSG00000168209,ENSG00000058866,ENSG00000049323,ENSG00000133104,ENSG00000129355,ENSG00000002746,ENSG00000105976,ENSG00000182446,ENSG00000128965,ENSG00000070010,ENSG00000146674,ENSG00000106366,ENSG00000165280,ENSG00000154277,ENSG00000169429,ENSG00000174130,ENSG00000135018,ENSG00000164104,ENSG00000177628,ENSG00000105974,ENSG00000142627,ENSG00000060656,ENSG00000118503,ENSG00000070404,ENSG00000196396…	DDIT4	VEGFA	NRARP	FGF2	AGTR1
GO:0048513	135	2311	animal organ development	GO BP	0.0372884	ENSG00000159399,ENSG00000120708,ENSG00000168209,ENSG00000163235,ENSG00000265972,ENSG00000140297,ENSG00000105357,ENSG00000133104,ENSG00000113739,ENSG00000087842,ENSG00000105976,ENSG00000124145,ENSG00000102230,ENSG00000102531,ENSG00000146374,ENSG00000111846,ENSG00000167767,ENSG00000118785,ENSG00000116016,ENSG00000114450,ENSG00000159167,ENSG00000106366,ENSG00000113083,ENSG00000169429,ENSG00000182578…	HK2	APOL1	STC1	MGST1	SLC2A1	SLC26A10	SLC16A3	PTGES	SLC36A1	SLC10A7	SLC38A6	CLN8	SLC6A9	SFXN5	SLCO2B1	PQLC2	GJA1	CRY2	SLC25A17	SLC16A1	SLC1A1	CLIC2	SNCA	P2RX7	PER2	ABCC2
GO:0002043	5	14	blood vessel endothelial cell proliferation involved in sprouting angiogenesis	GO BP	0.0372884	ENSG00000142627,ENSG00000112715,ENSG00000198435,ENSG00000138685,ENSG00000144891	EPHA2	GJA1	CRY2	CYP19A1	AGTR1	INHBA
GO:0006820	26	274	anion transport	GO BP	0.040933	ENSG00000159348,ENSG00000100342,ENSG00000159167,ENSG00000008394,ENSG00000117394,ENSG00000135502,ENSG00000141526,ENSG00000148344,ENSG00000123643,ENSG00000120519,ENSG00000139974,ENSG00000182372,ENSG00000196517,ENSG00000144040,ENSG00000137491,ENSG00000040487,ENSG00000152661,ENSG00000121671,ENSG00000100372,ENSG00000155380,ENSG00000106688,ENSG00000155962,ENSG00000145335,ENSG00000089041,ENSG00000132326…	CYB5R1	CDKN2D	SDC4	PAK2	UCHL1	CSF1R	TLR6	CBS	CARD10	GBA	CAV1	TNFAIP3	VEGFA	PTPN1	JTB	MRNIP	CDKN1A	AJUBA	CAMK1	CBSL	TRAF4	FGF2	EGF	GADD45B	TIRAP	IL6R	SLC1A1	FZD4	PTPN22	EGR1	SNCA	CHI3L1	P2RX7	SLC8A1	DKK1	PRLR	VLDLR	LRRK2	CDK5R1
GO:0044060	6	21	regulation of endocrine process	GO BP	0.0414323	ENSG00000118785,ENSG00000152661,ENSG00000121671,ENSG00000137869,ENSG00000144891,ENSG00000122641	SPP1	TXNIP	AL355312.5	BIRC3	IFI44	APOL1	NPLOC4	UFD1	RNASEL	PLAA	PAK2	SERPINE1	C1S	CXCL8	CSF1R	CASP4	LGALS8	TLR6	CXCL2	HMGB2	CAV1	EPHA2	TMEM255A	TNFAIP3	MSRB1	GGO BP3	PTPN1	CLPB	CXCL6	IFIH1	AKAP12	SOD2	APOBEC3B	TRAF4	MATR3	LAPTM5	PCK2	B3GALT5	MX1	LY96	CXCL3	YAP1	TIRAP
GO:0045859	39	488	regulation of protein kinase activity	GO BP	0.0437289	ENSG00000163235,ENSG00000129355,ENSG00000124145,ENSG00000180370,ENSG00000154277,ENSG00000182578,ENSG00000174130,ENSG00000160200,ENSG00000100065,ENSG00000177628,ENSG00000105974,ENSG00000118503,ENSG00000112715,ENSG00000196396,ENSG00000143543,ENSG00000161010,ENSG00000124762,ENSG00000129474,ENSG00000134072,ENSG00000274276,ENSG00000076604,ENSG00000138685,ENSG00000138798,ENSG00000099860,ENSG00000150455…	TGFA	MAP1A	LTGO BP1	SQSTM1	HECW1	RSPO3	SPP1	VCP	DNM1	LIN7C	USP46	PTGES	RAB11FIP1	PSMC5	FOXA2	CAV1	PANX2	PTPRU	TNFAIP3	KCNK3	CXCL6	TNFSF9	SLC6A9	AKAP12	PHEX	MAP1B	GPR68	NRARP	CTNNBIP1	GJA1	VGLL4	CRY2	FGF2	EGF	SLC16A1	MARK1	LTGO BP3	WNT6	PCK2	RPS12	YAP1	GDF15	TMEM64
GO:0009607	61	854	response to biotic stimulus	GO BP	0.0437289	ENSG00000168209,ENSG00000265972,ENSG00000285991,ENSG00000023445,ENSG00000137965,ENSG00000100342,ENSG00000182446,ENSG00000070010,ENSG00000135828,ENSG00000137055,ENSG00000180370,ENSG00000106366,ENSG00000182326,ENSG00000169429,ENSG00000182578,ENSG00000196954,ENSG00000116977,ENSG00000174130,ENSG00000081041,ENSG00000164104,ENSG00000105974,ENSG00000142627,ENSG00000125355,ENSG00000118503,ENSG00000198736…	DDIT4	MET	SDC4	GCNT2	PLAA	STC1	IGFGO BP3	SERPINE1	OSGIN1	RUFY3	CXCL8	CSF1R	IL1R1	MMP7	SEMA4C	ADAMTS1	MSN	CARD10	RHOB	CAV1	EPHA2	PTPRU	VEGFA	ARHGAP18	DPP4	AKAP12	SOD2	LAMA5	AJUBA	BBS4	GJA1	FGF2	EGF	SWAP70	NDRG4	TIRAP	PHACTR1	SEMA6B	IL6R	FZD4	CYP19A1	SNCA	ATOH8
GO:0007267	66	978	cell-cell signaling	GO BP	0.0437289	ENSG00000196639,ENSG00000166963,ENSG00000049323,ENSG00000161011,ENSG00000002746,ENSG00000146374,ENSG00000118785,ENSG00000165280,ENSG00000106976,ENSG00000148943,ENSG00000109189,ENSG00000148344,ENSG00000156675,ENSG00000087191,ENSG00000125798,ENSG00000105974,ENSG00000073150,ENSG00000060656,ENSG00000118503,ENSG00000171303,ENSG00000124875,ENSG00000125657,ENSG00000196517,ENSG00000131016,ENSG00000102174…	HRH1	ADAMTS1	TNFAIP3	CDKN1A	SOD2	CTNNBIP1	GJA1	FGF2	NDRG4	PPARGC1A	IL6R	WISP1	RGO BPMS2
GO:0040012	51	709	regulation of locomotion	GO BP	0.0449734	ENSG00000122861,ENSG00000105976,ENSG00000124145,ENSG00000111846,ENSG00000137055,ENSG00000159167,ENSG00000146674,ENSG00000106366,ENSG00000140961,ENSG00000018189,ENSG00000169429,ENSG00000182578,ENSG00000115594,ENSG00000137673,ENSG00000168758,ENSG00000154734,ENSG00000147065,ENSG00000100065,ENSG00000143878,ENSG00000105974,ENSG00000142627,ENSG00000060656,ENSG00000112715,ENSG00000146376,ENSG00000197635…	PLAU	MET	GCNT2	PLAA	SERPINE1	RUFY3	CXCL8	CSF1R	IL1R1	MMP7	SEMA4C	ADAMTS1	RHOB	CAV1	EPHA2	VEGFA	AKAP12	SOD2	FGF2	EGF	SWAP70	TIRAP	SEMA6B	IL6R	FZD4	ATOH8	SLC8A1	FERMT3	WISP1	C3AR1	AQP1	CXCR4
GO:0048660	13	98	regulation of smooth muscle cell proliferation	GO BP	0.0461308	ENSG00000146674,ENSG00000154734,ENSG00000118503,ENSG00000124762,ENSG00000112096,ENSG00000178585,ENSG00000152661,ENSG00000138685,ENSG00000103034,ENSG00000109819,ENSG00000160712,ENSG00000104415,ENSG00000166831	IGFGO BP3	CDKN2D	SPP1	STC1	PHEX	AQP3
GO:0030335	32	379	positive regulation of cell migration	GO BP	0.0461308	ENSG00000122861,ENSG00000105976,ENSG00000111846,ENSG00000137055,ENSG00000106366,ENSG00000018189,ENSG00000169429,ENSG00000182578,ENSG00000115594,ENSG00000137673,ENSG00000168758,ENSG00000154734,ENSG00000143878,ENSG00000105974,ENSG00000142627,ENSG00000112715,ENSG00000131016,ENSG00000112096,ENSG00000138685,ENSG00000138798,ENSG00000133789,ENSG00000150455,ENSG00000167680,ENSG00000160712,ENSG00000174804…	PLAU	PSMD3	PSMD1	PSMD12	PSMD2	PSMD13	PSMD6	PSMB2	PSMC4	PSMA4	PSMB4	PSMD14	PSMB3	PSMB7	PSMD4	PSMC5	PSMC3	PSMB6	PSMC6	PSMA5
GO:0033280	6	22	response to vitamin D	GO BP	0.0485773	ENSG00000113739,ENSG00000129355,ENSG00000118785,ENSG00000159167,ENSG00000102174,ENSG00000165272	STC2	CSF1R	IL1R1	CXCL2	VEGFA	CXCL6	TNFSF9	EGF	INHBE	CXCL3	IL6R	PRLR	INHBA	CXCR4	CXCL1	IL21R	CCR3
[truncated: 265 more columns]
