# Supplementary material for: HK2 knockdown is associated with context-dependent inflammatory and angiogenesis-related transcriptional programmes in glioblastoma cells
Source: Front Immunol. 2026 Jun 16;17:1842240. doi: 10.3389/fimmu.2026.1842240 (PMC13316742; doi:10.3389/fimmu.2026.1842240)
Supplement: Supplementary file 6 [file Table5.xlsx]

## Sheet: Sheet1
category ID	numDEGInCat	numInCat	term	ontology	p_adjust_over_represented	Enriched differentially expressed gene ensembl IDs	Enriched differentially expressed genes
KEGG 03010	13	86	Ribosome	KEGG	0.00219606	ENSG00000198918,ENSG00000172809,ENSG00000177954,ENSG00000197756,ENSG00000145592,ENSG00000171858,ENSG00000229117,ENSG00000130255,ENSG00000241343,ENSG00000233927,ENSG00000118181,ENSG00000071082,ENSG00000213741	RPL39	RPL38	RPS27	RPL37A	RPL37	RPS21	RPL41	RPL36	RPL36A	RPS28	RPS25	RPL31	RPS29
GO:0002181	14	157	cytoplasmic translation	BP	0.0130749	ENSG00000198918,ENSG00000172809,ENSG00000177954,ENSG00000197756,ENSG00000145592,ENSG00000171858,ENSG00000229117,ENSG00000130255,ENSG00000241343,ENSG00000233927,ENSG00000118181,ENSG00000071082,ENSG00000213741,ENSG00000161642	RPL39	RPS27	RPL37A	RPL37	RPS21	RPL41	RPL36	RPL36A	RPL31	RPS29	ZNF385A
GO:0061098	6	39	positive regulation of protein tyrosine kinase activity	BP	0.0383484	ENSG00000180370,ENSG00000157193,ENSG00000157168,ENSG00000113070,ENSG00000189056,ENSG00000182578	PAK2	LRP8	NRG1	HBEGF	RELN	CSF1R
